# Supplementary material for: Specific chromatin landscapes and transcription factors couple breast cancer subtype with metastatic relapse to lung or brain
Source: BMC Med Genomics. 2020 Mar 6;13:33. doi: 10.1186/s12920-020-0695-0 (PMC7060551; doi:10.1186/s12920-020-0695-0)
Supplement: Supplementary file 2 — Additional file 2: Table S1. Read count and mapping percentage of all sequenced libraries. Table S2. Statistics from HiChIP data. Number and percentage of linked enhancers-promoters and promoters-promoters shown. Genes with linkages are also indicated. Table S3. Number of significantly differential peaks and genes in the indicated comparisons. [file 12920_2020_695_MOESM2_ESM.xlsx]

## Sheet: Supplemental Table 1
		Table S1: Read count and percentage map of all sequencing libraries
Line	Replicate	Line	Replicate	Assay	Target	Reads (M)	Mapped (%)
Par	1	Par	1	RNA		23.7239	91.29
Par	2	Par	2	RNA		23.5743	92.92
Par	3	Par	3	RNA		28.3153	92.59
LM2	1	LM2	1	RNA		30.4189	92.35
LM2	2	LM2	2	RNA		29.6755	94.44
LM2	3	LM2	3	RNA		29.2568	93.18
BrM2	1	BrM2	1	RNA		17.9873	93.13
BrM2	2	BrM2	2	RNA		28.2659	91.93
BrM2	3	BrM2	3	RNA		25.7384	92.11
Par	1	Par	1	ChIP	H3K4me3	8.52536	89.07
Par	2	Par	2	ChIP	H3K4me3	15.7718	90.6
LM2	1	LM2	1	ChIP	H3K4me3	9.91404	91.04
LM2	2	LM2	2	ChIP	H3K4me3	25.3303	91.88
BrM2	1	BrM2	1	ChIP	H3K4me3	9.379	91.84
BrM2	2	BrM2	2	ChIP	H3K4me3	20.2359	90.46
Par	1	Par	1	ChIP	H3K27ac	15.6237	93.8
Par	2	Par	2	ChIP	H3K27ac	14.0711	89.82
LM2	1	LM2	1	ChIP	H3K27ac	32.9134	94.27
LM2	2	LM2	2	ChIP	H3K27ac	13.6476	89.99
BrM2	1	BrM2	1	ChIP	H3K27ac	15.4095	93.98
BrM2	2	BrM2	2	ChIP	H3K27ac	8.32978	90.1
Par	1	Par	1	ATAC		73.0685	99.11
Par	2	Par	2	ATAC		69.9085	99.04
LM2	1	LM2	1	ATAC		62.0023	99.1
LM2	2	LM2	2	ATAC		79.84	99.02
BrM2	1	BrM2	1	ATAC		57.129	99.06
BrM2	2	BrM2	2	ATAC		54.5488	99.01

## Sheet: Supplemental Table 2
Table S2: HiChIP statistics
Links	Number
Enhancer-Promoter linkages	230,804(13.9%)
Promoter-promoter linkages	156,763 (9.45%)
Genes with linkages	11,399 (87.7%)

## Sheet: Supplemental Table 3
Table S3: Number of significantly differential peaks and genes
Type	Total	LM2.specific	Shared	BrM2.specific
ATAC	128314	37702	46848	43764
H3K27ac	3712	997	779	1908
H3K4me3	1099	299	224	576
RNA	3058	726	983	1349
Enh.ATAC	40278	11265	15646	13367
Prom.ATAC	13626	5431	3340	4855
Enh.H3K27ac	3113	841	671	1573
Prom.H3K4me3	414	114	97	203
