# Supplementary material for: Specific chromatin landscapes and transcription factors couple breast cancer subtype with metastatic relapse to lung or brain
Source: BMC Med Genomics. 2020 Mar 6;13:33. doi: 10.1186/s12920-020-0695-0 (PMC7060551; doi:10.1186/s12920-020-0695-0)
Supplement: Supplementary file 3 — Additional file 3: Table S4. Gene ontologies and pathways. EnrichR results from the analysis of promoter- or enhancer-linked gene expression changes. Each sheet corresponds to a different database that was used as the parameter in the EnrichR analysis. [file 12920_2020_695_MOESM3_ESM.xlsx]

## Sheet: GO_Biological_Process_2018
line	direction	type	name	targets.paste	targets.num	pval	odds_ratio	combined_score
brm	up	promoter	homophilic cell adhesion via plasma membrane adhesion molecules (GO:0007156)	CDH18;DSCAM;GYPC;KIRREL3;ROBO1;ROBO2;TENM3	7	3.18641e-07	15.6076	233.477
brm	down	enhancer	negative regulation of epithelial cell proliferation (GO:0050680)	CASK;CAV1;CAV2;DAB2IP;DUSP10;GDF5;TGFB2	7	2.81571e-06	11.2949	144.352
lm	up	enhancer	positive regulation of vasculature development (GO:1904018)	ETS1;FGF1;IL1B;PDGFB;SPHK1;WNT5A	6	1.62331e-05	11.2045	123.568
lm	up	promoter	positive regulation of chemokine production (GO:0032722)	IL1B;IL6R;LPL;WNT5A	4	2.23401e-05	24.0602	257.663
brm	down	enhancer	negative regulation of MAP kinase activity (GO:0043407)	BMP4;CAV1;DAB2IP;DUSP10;RGS4;SORL1	6	2.30974e-05	10.4621	111.691
lm	down	enhancer	regulation of epidermal growth factor receptor signaling pathway (GO:0042058)	AFAP1L2;DAB2IP;HIP1;SH3KBP1;ZFYVE28	5	2.44591e-05	14.4865	153.825
lm	up	enhancer	regulation of endothelial cell migration (GO:0010594)	EDN1;EMP2;ETS1;FGF1;WNT5A	5	2.90834e-05	14.0056	146.293
brm	down	promoter	calcium-independent cell-cell adhesion via plasma membrane cell-adhesion molecules (GO:0016338)	CLDN11;CLDN23;CLDN4	3	3.1145e-05	48.3871	502.106
lm	up	enhancer	positive regulation of endothelial cell migration (GO:0010595)	EDN1;ETS1;FGF1;PDGFB;WNT5A	5	3.11608e-05	13.8083	143.28
lm	down	enhancer	negative regulation of cartilage development (GO:0061037)	ADAMTS12;EFEMP1;NKX3-2	3	5.34656e-05	39.4477	388.027
brm	down	enhancer	negative regulation of amyloid-beta formation (GO:1902430)	BIN1;PRNP;SORL1	3	6.27836e-05	36.036	348.678
brm	down	enhancer	cartilage development (GO:0051216)	BMP4;CREB3L2;GDF5;RUNX2;SNX19	5	7.18119e-05	11.5009	109.735
lm	up	enhancer	regulation of smooth muscle cell proliferation (GO:0048660)	EDN1;IL6R;PDGFB;PPARG	4	8.0899e-05	17.4292	164.223
lm	up	enhancer	regulation of MAP kinase activity (GO:0043405)	EDN1;FGF1;IGF1R;IL1B;PDGFB	5	8.75561e-05	11.1408	104.091
brm	up	enhancer	negative regulation of sodium ion transmembrane transporter activity (GO:2000650)	HECW2;NEDD4L;PRKCE	3	8.90804e-05	32.4324	302.464
lm	down	enhancer	negative regulation of epidermal growth factor receptor signaling pathway (GO:0042059)	CBLB;DAB2IP;SH3KBP1;ZFYVE28	4	9.53028e-05	16.6771	154.404
lm	up	enhancer	regulation of fibroblast proliferation (GO:0048145)	PDGFB;SPHK1;TRIM32;WNT5A	4	9.6092e-05	16.6875	154.363
brm	down	enhancer	chondrocyte differentiation (GO:0002062)	BMP4;CREB3L2;RUNX2;SNX19	4	0.000140453	14.9115	132.274
lm	up	promoter	positive regulation of vasculature development (GO:1904018)	ENG;IL1B;PDGFB;PGF;WNT5A	5	0.00014433	10.0251	88.6557
lm	up	promoter	protein O-linked glycosylation via serine (GO:0018242)	GALNT14;GALNT16;GALNT9	3	0.000149741	28.7081	252.821
lm	up	enhancer	positive regulation of mitotic cell cycle (GO:0045931)	EDN1;IL1B;PDGFB;SPHK1	4	0.000154103	14.7984	129.899
brm	down	enhancer	collagen fibril organization (GO:0030199)	COL1A2;COL5A1;CYP1B1;TGFB2	4	0.000160896	14.4144	125.906
lm	up	enhancer	response to retinoic acid (GO:0032526)	HSD17B2;PPARG;PTK7;WNT5A	4	0.000218963	13.5227	113.95
lm	up	promoter	O-glycan processing (GO:0016266)	GALNT14;GALNT16;GALNT9;ST6GAL1	4	0.000274799	12.7592	104.618
lm	up	enhancer	positive regulation of nuclear division (GO:0051785)	EDN1;IL1B;PDGFB	3	0.000307457	22.6244	182.968
lm	up	enhancer	regulation of cyclin-dependent protein serine/threonine kinase activity (GO:0000079)	BLM;IPO5;LATS2;PDGFB	4	0.000404227	11.534	90.1215
lm	up	promoter	regulation of protein autophosphorylation (GO:0031952)	ENG;PDGFB;PDGFD	3	0.000465976	19.7368	151.409
lm	up	promoter	regulation of endothelial cell proliferation (GO:0001936)	PDGFB;PGF;SPARC;WNT5A	4	0.000573247	10.5263	78.5705
brm	up	enhancer	regulation of dendrite extension (GO:1903859)	NEDD4L;RIMS2;SYT17	3	0.000573596	18.018	134.479
brm	down	enhancer	negative regulation of proteolysis (GO:0045861)	CLN8;HDAC6;PRNP;TIMP1	4	0.000602717	10.296	76.3353
lm	down	enhancer	cellular response to reactive oxygen species (GO:0034614)	AKR1C3;CYP1B1;MAPK13;PRDX3	4	0.000606138	10.36	76.7511
lm	up	promoter	regulation of smoothened signaling pathway (GO:0008589)	KIF7;RORA;SHH	3	0.000717536	17.0697	123.579
lm	up	promoter	positive regulation of smooth muscle cell proliferation (GO:0048661)	IL6R;MMP2;PDGFB	3	0.000776369	16.6205	119.017
lm	down	enhancer	regulation of substrate adhesion-dependent cell spreading (GO:1900024)	GBP1;MELTF;MYADM	3	0.0018968	12.21	76.5273
lm	down	enhancer	response to hydrogen peroxide (GO:0042542)	CYP1B1;MAPK13;PRDX3	3	0.00216978	11.655	71.4817
lm	down	enhancer	negative regulation of ERBB signaling pathway (GO:1901185)	DAB2IP;SH3KBP1;ZFYVE28	3	0.00216978	11.655	71.4817

## Sheet: GO_Molecular_Function_2018
line	direction	type	name	targets.paste	targets.num	pval	odds_ratio	combined_score
lm	up	promoter	growth factor receptor binding (GO:0070851)	CSF3;IL1B;IL6R;PDGFB;PDGFD;PGF	6	5.35076e-06	13.5823	164.866
lm	up	promoter	acetylgalactosaminyltransferase activity (GO:0008376)	B4GALNT1;GALNT14;GALNT16;GALNT9	4	8.59194e-05	17.1858	160.895
brm	down	enhancer	nitric-oxide synthase binding (GO:0050998)	ATP2B4;CAV1;NOS1AP	3	0.000121652	29.484	265.779
lm	down	enhancer	antiporter activity (GO:0015297)	CLCN4;CLCN6;SLC7A7	3	0.000124968	30.1659	271.115
lm	up	promoter	polypeptide N-acetylgalactosaminyltransferase activity (GO:0004653)	GALNT14;GALNT16;GALNT9	3	0.000129768	30.0752	269.166
brm	down	promoter	ion transmembrane transporter activity (GO:0015075)	ABCA1;PLP2;SLC4A8	3	0.000188294	26.8817	230.578
lm	down	enhancer	phosphatidylinositol-3-phosphate binding (GO:0032266)	DAB2IP;HIP1;ZFYVE28	3	0.000855089	16.0256	113.21
brm	up	promoter	phospholipase C activity (GO:0004629)	CHRM3;PLCB1;PLCB4	3	0.000927971	15.528	108.424
lm	up	enhancer	DNA helicase activity (GO:0003678)	BLM;GINS4;MCM4	3	0.0011926	14.3472	96.58

## Sheet: KEGG_2016
line	direction	type	name	targets.paste	targets.num	pval	odds_ratio	combined_score
lm	up	promoter	Mucin type O-Glycan biosynthesis_Homo sapiens_hsa00512	GALNT14;GALNT16;GALNT9	3	0.000423745	20.3735	158.228
lm	up	promoter	Malaria_Homo sapiens_hsa05144	CSF3;GYPC;IL1B	3	0.0016328	12.8894	82.7169
brm	up	promoter	Aldosterone-regulated sodium reabsorption_Homo sapiens_hsa04960	ATP1A3;NEDD4L;PIK3CD	3	0.00244943	11.1483	67.0223
brm	down	enhancer	Mucin type O-Glycan biosynthesis_Homo sapiens_hsa00512	GALNT12;GALNT2;GCNT1	3	0.00289285	10.4621	61.1562

## Sheet: WikiPathways_2016
line	direction	type	name	targets.paste	targets.num	pval	odds_ratio	combined_score
brm	down	enhancer	Benzo(a)pyrene metabolism_Homo sapiens_WP696	AKR1C3;CYP1B1;EPHX1	3	6.27836e-05	36.036	348.678
lm	up	promoter	Differentiation Pathway_Homo sapiens_WP2848	IL6R;PDGFB;SHH;WNT5A	4	7.91923e-05	17.5439	165.678
lm	up	enhancer	Differentiation Pathway_Homo sapiens_WP2848	FGF1;IL6R;PDGFB;WNT5A	4	0.000104419	16.3399	149.789
lm	up	promoter	SIDS Susceptibility Pathways_Mus musculus_WP1266	AR;IL6R;POU3F2;RORA	4	0.000177989	14.273	123.23
lm	down	enhancer	Splicing factor NOVA regulated synpatic proteins_Mus musculus_WP1983	CASK;CAV2;EPB41L1	3	0.0018968	12.21	76.5273

## Sheet: Reactome_2016
line	direction	type	name	targets.paste	targets.num	pval	odds_ratio	combined_score
brm	down	promoter	Tight junction interactions_Homo sapiens_R-HSA-420029	CLDN11;CLDN23;CLDN4	3	0.000108497	32.2581	294.477
lm	up	promoter	Regulation of Insulin-like Growth Factor (IGF) transport and uptake by Insulin-like Growth Factor Binding Proteins (IGFBPs)_Homo sapiens_R-HSA-381426	IGFBP2;MMP2;PAPPA	3	0.000129768	30.0752	269.166
brm	up	enhancer	Signaling by Activin_Homo sapiens_R-HSA-1502540	FST;INHBA;INHBB	3	0.000208006	24.948	211.508
brm	up	promoter	G-protein mediated events_Homo sapiens_R-HSA-112040	GNAL;PDE1C;PLCB1;PLCB4	4	0.000259586	12.8824	106.363
lm	up	promoter	O-linked glycosylation of mucins_Homo sapiens_R-HSA-913709	GALNT14;GALNT16;GALNT9;ST6GAL1	4	0.000274799	12.7592	104.618
brm	down	enhancer	Elastic fibre formation_Homo sapiens_R-HSA-1566948	BMP4;FURIN;GDF5;TGFB2	4	0.000549252	10.5471	79.1768
lm	up	promoter	Nuclear Receptor transcription pathway_Homo sapiens_R-HSA-383280	AR;HNF4G;RORA	3	0.00183299	12.3839	78.0409
brm	down	enhancer	Molecules associated with elastic fibres_Homo sapiens_R-HSA-2129379	BMP4;GDF5;TGFB2	3	0.00263065	10.8108	64.2219

## Sheet: Panther_2016
line	direction	type	name	targets.paste	targets.num	pval	odds_ratio	combined_score
lm	up	enhancer	Endothelin signaling pathway_Homo sapiens_P00019	EDN1;PLCB1;PRKCH;SEC11A	4	0.000587075	10.4575	77.8077
brm	up	promoter	Histamine H1 receptor mediated signaling pathway_Homo sapiens_P04385	PLCB1;PLCB4;PRKCE	3	0.000743945	16.7224	120.461
lm	down	promoter	PDGF signaling pathway_Homo sapiens_P00047	EHF;RPS6KA6;SPDEF	3	0.00145249	13.3929	87.5153
brm	up	enhancer	Histamine H1 receptor mediated signaling pathway_Homo sapiens_P04385	PLCB4;PRKCE;PRKCH	3	0.00173094	12.474	79.3234
lm	up	enhancer	VEGF signaling pathway_Homo sapiens_P00056	ETS1;PRKCH;SPHK1	3	0.00264518	10.8932	64.6516
brm	up	promoter	Muscarinic acetylcholine receptor 1 and 3 signaling pathway_Homo sapiens_P00042	CHRM3;PLCB4;PRKCE	3	0.00303089	10.352	60.03
