# Supplementary material for: Specific chromatin landscapes and transcription factors couple breast cancer subtype with metastatic relapse to lung or brain
Source: BMC Med Genomics. 2020 Mar 6;13:33. doi: 10.1186/s12920-020-0695-0 (PMC7060551; doi:10.1186/s12920-020-0695-0)
Supplement: Supplementary file 4 — Additional file 4: Table S5. Transcription factor hazard ratio table. Each sheet corresponds to the results from the analysis of organotropic relapse (Lung.relapse and Brain.relapse) or either relapse (Any.relapse). “Notes” sheet includes every column and their descriptions. Transcription factors listed are concordant across two parameters (Hazard ratio by either log-rank or Cox proportional hazard model and the gain/loss of the TF motif). padj Adjusted P value; HR Hazard ratio. [file 12920_2020_695_MOESM4_ESM.xlsx]

## Sheet: Lung.relapse
TF	Log Rank Test		Cox PH Model		Cox PH Covariates																																RSAT Cluster		Motif gained/lost				TF ensembl	RNA-seq				Subtype specificity
symbol	logrank.pval	logrank.HR	quantHigh.pval	quantHigh.HR	SubtypeClaudin.pval	SubtypeClaudin.HR	SubtypeHer2.pval	SubtypeHer2.HR	SubtypeLumA.pval	SubtypeLumA.HR	SubtypeLumB.pval	SubtypeLumB.HR	SubtypeNormal.pval	SubtypeNormal.HR	ER.clinical1.pval	ER.clinical1.HR	PR.clinical1.pval	PR.clinical1.HR	Her2.clinical1.pval	Her2.clinical1.HR	Age.pval	Age.HR	T.Stage2.pval	T.Stage2.HR	T.Stage3.pval	T.Stage3.HR	T.Stage4.pval	T.Stage4.HR	Differention2.pval	Differention2.HR	Differention3.pval	Differention3.HR	Differention4.pval	Differention4.HR	Chemo1.pval	Chemo1.HR	class	cluster_no	brm.down	brm.up	lm.down	lm.up	ensembl	brm_l2fc	brm_padj	lm_l2fc	lm_padj	increased.subtype	decreased.subtype
RARA	2.18e-06	0.122	7.77e-05	0.0903	0.747	1.23	0.367	0.465	0.438	0.506	0.413	1.87	0.997	4.92e-09	0.306	0.511	0.0513	0.361	0.719	1.32	0.142	0.978	0.55	1.3	0.00909	10.5	0.277	3.39	0.725	0.672	0.358	1.58	0.0356	0.396	0.549	0.625	Thyroid hormone receptor-related factors (NR1)_cluster_30	30	1.26439e-09		1.71604e-05		ENSG00000131759	0.181622	0.892007	-0.171342	0.915794		Basal
THAP1	0.0224	2.3	0.000151	5.38	0.75	0.823	0.81	0.839	0.275	0.396	0.872	1.13	0.996	4.69e-09	0.0387	0.248	0.128	0.451	0.214	0.424	0.0983	0.974	0.116	1.93	0.025	6.81	0.488	2.12	0.764	0.702	0.509	1.37	0.013	0.329	0.943	0.945	Nuclear factor 1_cluster_44	44			1.48865e-05		ENSG00000131931	0.111638	0.919568	0.216026	0.849578
POU2F2	0.0069	0.377	0.000193	0.2	0.86	0.9	0.65	0.687	0.28	0.393	0.895	1.11	0.996	3.89e-09	0.212	0.441	0.045	0.366	0.479	0.604	0.141	0.977	0.0945	2.09	0.00221	17.5	0.407	2.51	0.641	0.577	0.768	1.16	0.00781	0.288	0.529	0.606	POU domain factors_cluster_23	23		0.00104622			ENSG00000028277	2.1999	3.23706e-27	1.58591	4.46587e-14		LumB
TFAP2C	8.41e-06	5.81	0.00133	5.1	0.19	2.4	0.811	1.21	0.983	0.981	0.455	1.82	0.997	1.03e-08	0.19	0.437	0.032	0.331	0.427	0.565	0.525	0.99	0.161	1.81	0.00999	9.83	0.815	0.763	0.447	0.408	0.225	1.91	0.0478	0.407	0.619	0.676	AP-2_cluster_6	6				0.0152493	ENSG00000087510	2.12824	1.92528e-18	2.82803	1.39488e-32	Basal	LumA
RORA	0.0145	2.38	0.00162	3.66	0.916	1.07	0.683	0.729	0.547	0.601	0.43	1.81	0.997	8.7e-09	0.0377	0.299	0.0631	0.397	0.339	0.503	0.146	0.977	0.165	1.84	0.00566	11.2	0.863	0.824	0.421	0.406	0.393	1.53	0.0144	0.336	0.403	0.521	RXR-related receptors (NR2)_cluster_46	46	0.00237712		0.00467221		ENSG00000069667	1.49515	0.116397	3.17711	3.61081e-05	LumA
RUNX2	0.00462	0.362	0.00252	0.299	0.918	0.939	0.851	0.859	0.394	0.487	0.788	1.23	0.997	5.69e-09	0.167	0.43	0.0924	0.431	0.6	0.678	0.0766	0.973	0.166	1.79	0.038	5.96	0.655	1.68	0.153	0.174	0.384	1.54	0.0343	0.384	0.589	0.661	Runt-related factors_cluster_57	57	1.74909e-12		2.2346e-08		ENSG00000124813	-0.830723	0.0073467	-0.361055	0.458672
MAZ	0.00248	0.339	0.00382	0.307	0.697	1.28	0.726	0.772	0.691	0.699	0.457	1.83	0.997	6.96e-09	0.0997	0.352	0.0866	0.418	0.517	0.652	0.365	0.985	0.186	1.79	0.0132	8.61	0.828	0.781	0.304	0.29	0.268	1.74	0.039	0.412	0.31	0.444	Three-zinc finger Krüppel-related factors_cluster_34	34	0.000237136		2.44068e-13		ENSG00000103495	-0.229476	0.889686	-0.428161	0.790126
NFIL3	4.25e-05	4.78	0.00494	4.63	0.387	1.71	0.569	1.63	0.858	1.16	0.148	3.15	0.996	1.02e-08	0.178	0.437	0.214	0.53	0.419	0.517	0.515	0.99	0.109	2.06	0.00817	10.5	0.678	0.624	0.489	0.441	0.627	1.27	0.0246	0.357	0.545	0.619	C/EBP-related_cluster_5	5		0.0245015			ENSG00000165030	-0.804955	0.00186568	-0.068305	0.92828	Basal
NR3C1	0.218	1.53	0.0061	3.05	0.855	0.892	0.778	0.806	0.403	0.492	0.566	1.54	0.997	5.12e-09	0.0644	0.309	0.0455	0.367	0.597	0.681	0.329	0.985	0.121	1.93	0.0238	7.3	0.709	1.5	0.188	0.197	0.259	1.73	0.0852	0.476	0.279	0.429	Steroid hormone receptors (NR3)_cluster_19	19		0.00833711		0.0152493	ENSG00000113580	-0.150938	0.88261	-0.0194511	0.990059	LumA
TEAD1	0.0761	0.541	0.00766	0.356	0.974	1.02	0.627	0.683	0.489	0.558	0.712	1.34	0.996	4.01e-09	0.0427	0.266	0.223	0.541	0.672	0.735	0.0693	0.973	0.159	1.81	0.00917	9.48	0.776	1.37	0.147	0.161	0.278	1.7	0.0345	0.4	0.392	0.514	TEF-1-related factors_cluster_2	2		0.0184313	0.00239938		ENSG00000187079	0.171351	0.886448	0.563999	0.521581	LumA	Her2
FOS	0.432	1.31	0.0105	2.87	0.757	0.823	0.945	0.949	0.369	0.471	0.815	1.19	0.996	4.65e-09	0.0531	0.301	0.119	0.465	0.485	0.613	0.263	0.982	0.172	1.81	0.00628	11.1	0.882	1.18	0.697	0.628	0.131	2.23	0.24	0.577	0.416	0.531	Jun-related factors_cluster_1	1		0.00833711	0.0160878		ENSG00000170345	-0.0381634	0.977828	0.197021	0.869195	LumA
HIC1	0.0372	0.482	0.0147	0.367	0.783	1.18	0.764	0.79	0.516	0.585	0.541	1.58	0.996	6.3e-09	0.174	0.425	0.0465	0.36	0.586	0.669	0.113	0.977	0.162	1.79	0.0071	11	0.654	1.64	0.388	0.372	0.892	1.07	0.0191	0.347	0.272	0.419	Nuclear factor 1_cluster_44	44			1.48865e-05		ENSG00000177374	-0.666993	0.380108	-0.88057	0.232531
TEF	0.0269	0.462	0.0167	0.393	0.575	1.42	0.888	1.12	0.532	0.592	0.557	1.55	0.996	5.94e-09	0.112	0.383	0.0451	0.366	0.445	0.557	0.176	0.98	0.214	1.68	0.0146	8.26	0.733	1.45	0.283	0.276	0.51	1.37	0.0567	0.426	0.508	0.596	C/EBP-related_cluster_5	5		0.0245015			ENSG00000167074	-0.792838	0.372463	-0.28166	0.866439	LumA
TEAD3	0.0214	2.23	0.0174	2.57	0.488	1.53	0.949	1.05	0.497	0.563	0.421	1.86	0.996	6.53e-09	0.14	0.406	0.0846	0.439	0.485	0.612	0.197	0.98	0.138	1.89	0.0115	9.11	0.865	0.824	0.232	0.247	0.362	1.57	0.0288	0.378	0.339	0.471	TEF-1-related factors_cluster_2	2		0.0184313	0.00239938		ENSG00000007866	-0.263184	0.796257	-1.10965	0.0661307		LumB
JUN	0.321	1.4	0.0178	2.65	0.878	0.909	0.969	1.03	0.405	0.488	0.632	1.44	0.996	5.09e-09	0.054	0.3	0.0725	0.422	0.305	0.478	0.247	0.982	0.172	1.79	0.0161	7.82	0.99	1.01	0.355	0.326	0.197	1.9	0.189	0.55	0.414	0.527	Jun-related factors_cluster_1	1		0.00833711	0.0160878		ENSG00000177606	0.37364	0.537853	-0.0137224	0.991676	LumA	LumB
ATF7	0.195	0.64	0.0187	0.418	0.951	1.04	0.753	0.789	0.289	0.401	0.696	1.35	0.996	4.64e-09	0.104	0.36	0.117	0.465	0.615	0.711	0.112	0.976	0.203	1.71	0.00919	9.75	0.769	1.39	0.324	0.329	0.271	1.72	0.0454	0.412	0.547	0.631	CREB-related factors_cluster_18	18			0.00127101		ENSG00000170653	-0.0395265	0.959335	0.213002	0.731743	LumA	Basal
HLTF	0.0508	1.98	0.0191	2.61	0.965	1.03	0.725	0.765	0.487	0.55	0.916	1.09	0.997	5.71e-09	0.0777	0.335	0.158	0.495	0.942	0.951	0.131	0.976	0.214	1.69	0.00901	9.39	0.558	1.94	0.278	0.284	0.857	1.09	0.0193	0.361	0.39	0.499	GATA-type zinc fingers_cluster_48	48			4.14813e-15		ENSG00000071794	-0.0846542	0.96115	0.677561	0.563461
STAT1	0.998	0.999	0.0195	0.394	0.641	1.33	0.895	0.905	0.232	0.353	0.793	1.22	0.996	4.61e-09	0.0538	0.304	0.182	0.522	0.477	0.611	0.126	0.977	0.219	1.69	0.00587	11.1	0.985	0.98	0.455	0.424	0.283	1.7	0.072	0.441	0.582	0.651	STAT factors_cluster_24	24		0.0335218		0.0152493	ENSG00000115415	-0.0847872	0.910945	-0.150988	0.849578
ZNF75D	0.204	1.55	0.0215	2.48	0.415	1.65	0.919	0.925	0.734	0.751	0.519	1.63	0.996	7.34e-09	0.0363	0.267	0.056	0.384	0.633	0.712	0.11	0.975	0.344	1.49	0.0459	5.68	0.657	1.64	0.182	0.194	0.375	1.54	0.0377	0.405	0.377	0.504	STAT factors_cluster_24	24		0.0335218		0.0152493	ENSG00000186376	-0.510395	0.447517	0.157648	0.903531
RARG	0.0854	0.551	0.0237	0.407	0.669	1.3	0.901	0.911	0.688	0.712	0.39	1.95	0.997	6.13e-09	0.0687	0.326	0.0695	0.402	0.519	0.639	0.0539	0.97	0.165	1.8	0.0389	5.81	0.602	1.78	0.18	0.195	0.543	1.34	0.0447	0.414	0.535	0.618	RXR-related receptors (NR2)_cluster_20	20	6.83058e-07		6.33543e-05		ENSG00000172819	-0.102064	0.935748	-0.0895936	0.956367		Her2
FOXA2	0.226	0.658	0.0267	0.428	0.802	1.16	0.856	0.872	0.47	0.544	0.645	1.41	0.996	6.54e-09	0.0662	0.327	0.0697	0.412	0.405	0.556	0.106	0.975	0.248	1.63	0.0124	8.87	0.632	1.7	0.192	0.211	0.478	1.41	0.0166	0.34	0.403	0.525	Forkhead box (FOX) factors_cluster_9	9		3.39311e-08			ENSG00000125798	1.52857	0.00384137	-0.342415	0.773901	Basal
ELF4	0.000988	3.21	0.0289	2.53	0.616	1.36	0.859	1.14	0.952	1.05	0.209	2.75	0.997	1.33e-08	0.0322	0.272	0.111	0.458	0.67	0.748	0.117	0.977	0.193	1.75	0.0588	5.19	0.687	1.56	0.248	0.248	0.548	1.34	0.018	0.353	0.276	0.422	Ets-related factors_cluster_16	16		5.12641e-08		9.91814e-07	ENSG00000102034	-0.314429	0.710621	0.0629937	0.968622	Basal	LumA
CREB5	0.0043	2.88	0.0293	2.57	0.859	1.12	0.816	0.839	0.432	0.521	0.414	1.86	0.996	6.15e-09	0.143	0.403	0.15	0.498	0.945	0.953	0.245	0.982	0.159	1.87	0.0196	7.62	0.796	1.35	0.396	0.386	0.516	1.37	0.0898	0.46	0.458	0.566	CREB-related factors_cluster_18	18			0.00127101		ENSG00000146592	1.73176	0.0146199	1.21184	0.164271	Basal	LumB
HES1	0.482	1.27	0.0302	2.27	0.814	1.15	0.862	0.875	0.362	0.47	0.67	1.38	0.997	6.99e-09	0.0442	0.29	0.141	0.48	0.461	0.586	0.0906	0.974	0.356	1.49	0.0147	7.94	0.92	1.12	0.218	0.225	0.317	1.63	0.0364	0.395	0.526	0.606	bHLH-ZIP factors_cluster_7	7			0.0262004		ENSG00000114315	0.0679787	0.950566	0.567368	0.371788
SP4	0.177	0.628	0.0358	0.437	0.856	0.896	0.705	0.743	0.298	0.42	0.858	1.14	0.996	5.21e-09	0.0562	0.312	0.193	0.528	0.54	0.631	0.0918	0.974	0.163	1.81	0.00513	12.4	0.589	1.87	0.408	0.379	0.35	1.59	0.0425	0.409	0.627	0.681	Three-zinc finger Krüppel-related factors_cluster_34	34	0.000237136		2.44068e-13		ENSG00000105866	0.680443	0.351786	0.684204	0.411495
ESR2	0.0883	0.554	0.0392	0.458	0.586	1.39	0.911	0.916	0.417	0.512	0.526	1.6	0.996	6.15e-09	0.12	0.393	0.0628	0.403	0.535	0.627	0.167	0.979	0.228	1.66	0.0175	7.73	0.754	1.4	0.477	0.441	0.403	1.49	0.0353	0.403	0.397	0.518	Steroid hormone receptors (NR3)_cluster_55	55	0.000765461		0.00987314		ENSG00000140009	0.524533	0.354385	1.64227	9.31417e-06
ETV4	0.794	0.915	0.0401	0.396	0.736	0.806	0.535	0.616	0.409	0.494	0.77	1.26	0.997	6.19e-09	0.0322	0.264	0.101	0.446	0.772	0.823	0.166	0.978	0.182	1.75	0.0467	5.51	0.622	1.74	0.235	0.252	0.455	1.44	0.0248	0.379	0.278	0.422	Ets-related factors_cluster_16	16		5.12641e-08		9.91814e-07	ENSG00000175832	0.301965	0.755754	0.125199	0.937245	Basal	LumB
ERF	0.361	0.731	0.043	0.446	0.726	1.24	0.848	0.868	0.568	0.612	0.735	1.3	0.996	6.25e-09	0.0573	0.289	0.0921	0.42	0.436	0.589	0.198	0.98	0.149	1.82	0.024	6.83	0.622	1.73	0.203	0.217	0.477	1.41	0.0211	0.37	0.323	0.454	Ets-related factors_cluster_16	16		5.12641e-08		9.91814e-07	ENSG00000105722	0.523909	0.609626	-0.701788	0.502517	Basal
CREM	0.156	1.63	0.0455	2.21	0.892	1.09	0.961	1.04	0.67	0.703	0.407	1.88	0.996	6.72e-09	0.0658	0.319	0.0538	0.38	0.471	0.604	0.0792	0.973	0.143	1.88	0.0156	8.01	0.691	1.55	0.349	0.344	0.753	1.17	0.0446	0.417	0.38	0.509	CREB-related factors_cluster_18	18			0.00127101		ENSG00000095794	0.597272	0.0042127	0.270214	0.393469	Basal
NR2F6	0.198	0.642	0.0478	0.444	0.707	0.784	0.817	0.839	0.444	0.529	0.644	1.41	0.996	7.28e-09	0.114	0.389	0.107	0.448	0.516	0.633	0.22	0.981	0.0734	2.2	0.00459	12.5	0.767	1.4	0.379	0.37	0.363	1.57	0.0373	0.402	0.343	0.482	RXR-related receptors (NR2)_cluster_13	13	4.12576e-07		2.61657e-08		ENSG00000160113	-0.157447	0.895565	-1.19057	0.0428594
FOXO4	0.0816	0.547	0.0483	0.454	0.961	0.97	0.528	0.599	0.359	0.464	0.812	1.2	0.996	5.72e-09	0.153	0.408	0.111	0.452	0.816	0.846	0.103	0.975	0.284	1.58	0.0249	6.84	0.563	1.93	0.301	0.304	0.539	1.35	0.0328	0.383	0.385	0.511	Forkhead box (FOX) factors_cluster_9	9		3.39311e-08			ENSG00000184481	0.339809	0.569461	-0.0970763	0.932295	LumA
SP2	0.00857	2.59	0.0508	2.22	0.517	1.49	0.809	0.828	0.416	0.501	0.693	1.36	0.997	7.4e-09	0.158	0.412	0.138	0.474	0.836	0.862	0.193	0.98	0.303	1.56	0.0291	6.41	0.868	1.2	0.327	0.304	0.174	1.99	0.0639	0.437	0.444	0.551	Three-zinc finger Krüppel-related factors_cluster_34	34	0.000237136		2.44068e-13		ENSG00000167182	0.0276984	0.987801	0.103904	0.953513
NFE2L1	0.274	1.46	0.0546	2.16	0.759	0.822	0.923	0.93	0.436	0.52	0.832	1.17	0.996	6.39e-09	0.071	0.329	0.0798	0.424	0.567	0.672	0.199	0.98	0.163	1.8	0.0128	8.9	0.854	1.23	0.211	0.221	0.352	1.57	0.0451	0.41	0.546	0.624	Jun-related factors_cluster_1	1		0.00833711	0.0160878		ENSG00000082641	0.522608	0.107571	-0.0988025	0.899279
ETS2	0.0812	1.83	0.0588	2.28	0.648	0.738	0.905	0.912	0.336	0.437	0.647	1.42	0.997	4.57e-09	0.18	0.431	0.0921	0.435	0.465	0.586	0.194	0.98	0.242	1.64	0.0188	7.47	0.876	1.19	0.317	0.302	0.253	1.76	0.109	0.483	0.442	0.549	Ets-related factors_cluster_16	16		5.12641e-08		9.91814e-07	ENSG00000157557	-0.0508671	0.936394	-0.0995792	0.880917	Basal	LumB
MLXIPL	0.0346	0.478	0.0616	0.483	0.889	1.09	0.731	0.761	0.411	0.497	0.593	1.51	0.997	5.68e-09	0.129	0.384	0.137	0.477	0.727	0.78	0.188	0.98	0.256	1.63	0.0407	5.85	0.701	1.53	0.212	0.224	0.51	1.38	0.0397	0.398	0.388	0.508	bHLH-ZIP factors_cluster_7	7			0.0262004		ENSG00000009950	-3.24287	2.74029e-07	-1.71983	0.00277036
POU3F2	0.038	0.476	0.0643	0.472	0.927	0.945	0.955	1.04	0.502	0.574	0.59	1.5	0.996	8.02e-09	0.0699	0.338	0.125	0.476	0.482	0.618	0.0838	0.974	0.218	1.7	0.0362	6.17	0.785	1.36	0.374	0.365	0.741	1.18	0.0392	0.403	0.297	0.446	POU domain factors_cluster_23	23		0.00104622			ENSG00000184486	5.05112	1.95567e-11	4.50584	4.81448e-09		LumA
STAT6	0.00367	0.353	0.0655	0.461	0.675	1.29	0.96	0.961	0.574	0.62	0.593	1.5	0.997	9.76e-09	0.218	0.458	0.0999	0.44	0.549	0.659	0.13	0.977	0.16	1.8	0.0111	9.4	0.629	1.75	0.566	0.514	0.269	1.74	0.0491	0.416	0.388	0.513	STAT factors_cluster_24	24		0.0335218		0.0152493	ENSG00000166888	-0.613308	0.293066	0.157588	0.898206
ARNTL	0.3	1.43	0.0661	2.01	0.823	1.15	0.721	0.765	0.428	0.513	0.917	1.08	0.996	5.67e-09	0.0729	0.339	0.123	0.462	0.766	0.813	0.193	0.979	0.195	1.73	0.0113	8.68	0.824	1.28	0.2	0.204	0.385	1.52	0.0276	0.38	0.351	0.481	bHLH-ZIP factors_cluster_7	7			0.0262004		ENSG00000133794	0.299338	0.638449	0.448792	0.460812
RUNX1	0.00142	0.311	0.0663	0.456	0.695	1.27	0.876	0.892	0.738	0.753	0.585	1.51	0.996	7.8e-09	0.0906	0.353	0.163	0.495	0.462	0.617	0.17	0.979	0.244	1.63	0.0258	6.78	0.83	1.27	0.269	0.277	0.653	1.25	0.0216	0.356	0.337	0.475	Runt-related factors_cluster_57	57	1.74909e-12		2.2346e-08		ENSG00000159216	-0.33642	0.227396	0.204791	0.617771	LumA
ZNF148	0.138	0.592	0.0678	0.47	0.958	1.03	0.733	0.767	0.495	0.559	0.935	1.07	0.996	6.88e-09	0.118	0.377	0.0902	0.415	0.498	0.623	0.277	0.984	0.105	2	0.0133	8.56	0.924	1.11	0.302	0.287	0.332	1.6	0.0354	0.386	0.294	0.44	Three-zinc finger Krüppel-related factors_cluster_34	34	0.000237136		2.44068e-13		ENSG00000163848	-0.33407	0.807848	0.342201	0.837913
ETS1	0.0348	0.486	0.0696	0.488	0.665	1.3	0.866	0.878	0.575	0.625	0.567	1.55	0.996	5.85e-09	0.0566	0.311	0.148	0.495	0.563	0.659	0.0731	0.973	0.296	1.56	0.0343	6.14	0.963	0.949	0.237	0.238	0.46	1.43	0.0573	0.427	0.537	0.618	Ets-related factors_cluster_16	16		5.12641e-08		9.91814e-07	ENSG00000134954	0.811767	0.0172173	0.984957	0.00313708	Basal	LumB
MITF	0.0891	0.555	0.0742	0.509	0.735	1.23	0.654	0.714	0.462	0.544	0.789	1.22	0.997	7.16e-09	0.0773	0.347	0.117	0.466	0.877	0.899	0.188	0.98	0.361	1.48	0.0203	7.28	0.677	1.6	0.335	0.333	0.352	1.57	0.0394	0.396	0.346	0.48	bHLH-ZIP factors_cluster_7	7			0.0262004		ENSG00000187098	1.65509	0.000324924	0.196736	0.876411
CLOCK	0.658	1.16	0.076	1.97	0.785	1.18	0.713	0.758	0.421	0.504	0.727	1.3	0.996	7.38e-09	0.0621	0.321	0.077	0.421	0.773	0.824	0.163	0.979	0.245	1.64	0.0198	7.62	0.679	1.59	0.368	0.35	0.421	1.49	0.0414	0.406	0.355	0.488	bHLH-ZIP factors_cluster_7	7			0.0262004		ENSG00000134852	-0.587515	0.577327	-0.0484966	0.983722
MAX	0.891	0.954	0.0918	1.98	0.612	1.37	0.915	0.925	0.547	0.597	0.574	1.54	0.996	6.71e-09	0.0434	0.284	0.0799	0.418	0.666	0.746	0.273	0.983	0.174	1.78	0.0335	6.21	0.988	1.02	0.191	0.203	0.442	1.46	0.0172	0.349	0.343	0.48	bHLH-ZIP factors_cluster_7	7			0.0262004		ENSG00000125952	-0.0233252	0.979009	-0.0345956	0.974609
MNT	0.0518	1.98	0.0951	1.94	0.455	1.59	0.829	1.18	0.693	0.717	0.411	1.87	0.997	8.47e-09	0.0656	0.326	0.095	0.439	0.675	0.744	0.17	0.979	0.277	1.59	0.0135	8.26	0.919	1.12	0.274	0.275	0.445	1.45	0.0641	0.442	0.395	0.517	bHLH-ZIP factors_cluster_7	7			0.0262004		ENSG00000070444	-0.09276	0.902739	-0.30077	0.61793
ATF1	0.703	1.14	0.096	1.92	0.777	1.19	0.948	0.953	0.543	0.601	0.518	1.64	0.997	7.42e-09	0.0482	0.291	0.0736	0.409	0.75	0.804	0.139	0.978	0.36	1.47	0.0611	5.18	0.996	0.994	0.315	0.315	0.341	1.59	0.0433	0.41	0.407	0.528	CREB-related factors_cluster_18	18			0.00127101		ENSG00000123268	0.119653	0.934772	0.438156	0.713388
AR	0.545	0.813	0.102	3.27	0.99	0.992	0.385	0.443	0.153	0.237	0.61	0.627	0.997	6.05e-09	0.0419	0.273	0.197	0.531	0.421	0.546	0.156	0.978	0.214	1.69	0.0317	6.38	0.393	2.73	0.346	0.341	0.472	1.42	0.0463	0.416	0.636	0.684	Steroid hormone receptors (NR3)_cluster_19	19		0.00833711		0.0152493	ENSG00000169083	3.69513	7.77823e-44	4.42832	6.04506e-64		Basal
SMAD3	0.546	0.813	0.104	1.98	0.966	1.03	0.826	0.845	0.396	0.482	0.708	1.33	0.996	5.14e-09	0.0398	0.272	0.102	0.446	0.663	0.735	0.264	0.983	0.245	1.63	0.0262	6.67	0.807	1.31	0.235	0.229	0.312	1.64	0.0444	0.417	0.273	0.421	SMAD factors_cluster_15	15	4.35791e-05				ENSG00000166949	-0.15571	0.734999	-0.194656	0.704027
WT1	0.846	1.07	0.112	1.83	0.885	1.09	0.874	0.887	0.407	0.497	0.648	1.41	0.997	6.89e-09	0.0827	0.349	0.109	0.447	0.558	0.665	0.134	0.977	0.111	1.96	0.00639	11.1	0.865	1.21	0.323	0.324	0.324	1.62	0.0311	0.393	0.419	0.534	Paired-related HD factors_cluster_60	60			0.00987314		ENSG00000184937	-0.947252	0.00487647	-5.62131	2.07297e-24
CREB3L1	0.00825	0.385	0.113	0.46	0.395	1.71	0.862	1.14	0.767	0.773	0.585	1.52	0.997	1.02e-08	0.142	0.402	0.0894	0.428	0.968	0.973	0.216	0.981	0.273	1.59	0.0179	7.58	0.635	1.72	0.512	0.467	0.327	1.6	0.0209	0.363	0.411	0.527	bHLH-ZIP factors_cluster_7	7			0.0262004		ENSG00000157613	-1.7395	0.00435774	-1.11376	0.142216		Basal
BACH1	0.0216	2.22	0.114	1.91	0.972	0.978	0.879	1.12	0.587	0.637	0.485	1.7	0.996	8.61e-09	0.0826	0.346	0.126	0.466	0.381	0.531	0.211	0.981	0.191	1.75	0.0132	8.51	0.939	0.916	0.334	0.324	0.477	1.42	0.0357	0.399	0.404	0.525	Jun-related factors_cluster_1	1		0.00833711	0.0160878		ENSG00000156273	-0.295233	0.821288	0.212097	0.908628		LumB
ATF3	0.0896	1.79	0.119	1.83	0.903	1.08	0.972	1.03	0.518	0.582	0.473	1.74	0.996	8.14e-09	0.0767	0.334	0.115	0.455	0.624	0.713	0.211	0.981	0.216	1.69	0.0106	9.22	0.755	1.41	0.409	0.389	0.391	1.52	0.0577	0.435	0.336	0.47	CREB-related factors_cluster_18	18			0.00127101		ENSG00000162772	-0.491768	0.506619	-0.00382482	0.997731	Basal	LumB
GATA6	0.0186	2.31	0.119	1.95	0.737	1.23	0.979	0.981	0.648	0.681	0.394	1.94	0.997	6.69e-09	0.0534	0.303	0.176	0.512	0.53	0.651	0.154	0.978	0.207	1.71	0.0521	5.42	0.736	1.46	0.521	0.478	0.321	1.62	0.189	0.538	0.372	0.499	GATA-type zinc fingers_cluster_48	48			4.14813e-15		ENSG00000141448	0.028676	0.976995	-1.60866	1.09665e-06	Basal	LumB
RFX2	0.0383	0.485	0.137	0.547	0.708	1.26	0.987	0.987	0.529	0.59	0.571	1.53	0.996	5.79e-09	0.161	0.413	0.075	0.41	0.541	0.645	0.147	0.978	0.245	1.64	0.0159	7.83	0.937	1.09	0.327	0.315	0.376	1.54	0.103	0.478	0.515	0.602	RFX-related factors_cluster_26	26	0.0125664				ENSG00000087903	-0.598866	0.289071	0.0297344	0.984385		Basal
ARNT2	0.0179	0.432	0.139	0.538	0.752	1.21	0.978	0.979	0.696	0.716	0.497	1.7	0.996	7.92e-09	0.0886	0.348	0.136	0.472	0.443	0.598	0.327	0.984	0.143	1.87	0.0106	9.12	0.817	1.3	0.338	0.333	0.421	1.49	0.0567	0.435	0.302	0.448	bHLH-ZIP factors_cluster_7	7			0.0262004		ENSG00000172379	-0.351837	0.682335	-0.650526	0.38647
FOXF2	0.849	1.07	0.141	1.76	0.873	1.1	0.923	0.929	0.542	0.592	0.467	1.77	0.996	5.78e-09	0.0582	0.304	0.126	0.465	0.603	0.703	0.25	0.982	0.128	1.93	0.00984	9.4	0.904	1.14	0.401	0.378	0.42	1.48	0.0261	0.377	0.464	0.563	Forkhead box (FOX) factors_cluster_9	9		3.39311e-08			ENSG00000137273	-0.0615435	0.949319	0.0561888	0.964313		LumB
ETV6	0.364	1.37	0.146	0.507	0.777	1.19	0.871	0.882	0.475	0.548	0.701	1.34	0.997	7.05e-09	0.0399	0.265	0.0968	0.438	0.395	0.534	0.117	0.976	0.246	1.63	0.0299	6.44	0.848	1.24	0.247	0.242	0.36	1.56	0.0414	0.411	0.43	0.544	Ets-related factors_cluster_16	16		5.12641e-08		9.91814e-07	ENSG00000139083	-0.753564	0.0381665	-0.508031	0.276529	Basal	LumB
STAT5B	0.931	1.03	0.147	1.72	0.654	1.32	0.892	0.903	0.458	0.536	0.653	1.42	0.996	6.19e-09	0.0581	0.313	0.107	0.455	0.644	0.726	0.217	0.981	0.2	1.73	0.0179	7.47	0.686	1.57	0.368	0.357	0.288	1.69	0.0362	0.403	0.461	0.561	STAT factors_cluster_24	24		0.0335218		0.0152493	ENSG00000173757	0.365825	0.427796	0.15951	0.840575
CREB3L2	0.00898	2.51	0.15	1.92	0.735	1.23	0.931	1.07	0.504	0.574	0.438	1.79	0.996	7.51e-09	0.139	0.405	0.2	0.532	0.49	0.62	0.169	0.979	0.163	1.84	0.0139	8.29	0.691	1.57	0.485	0.454	0.386	1.53	0.0633	0.434	0.337	0.476	bHLH-ZIP factors_cluster_7	7			0.0262004		ENSG00000182158	-0.850498	6.16063e-06	0.0189747	0.979441	Basal	LumB
VDR	0.158	1.62	0.152	1.7	0.848	1.12	0.822	0.844	0.479	0.555	0.62	1.45	0.997	7.83e-09	0.067	0.332	0.129	0.477	0.54	0.651	0.195	0.98	0.166	1.82	0.0138	8.28	0.905	1.14	0.421	0.395	0.358	1.57	0.0605	0.439	0.366	0.493	RXR-related receptors (NR2)_cluster_46	46	0.00237712		0.00467221		ENSG00000111424	0.248953	0.700796	1.11251	0.0027428	Her2	LumB
BACH2	0.944	0.976	0.158	0.561	0.66	1.3	0.975	0.977	0.467	0.541	0.947	1.05	0.996	9.01e-09	0.0637	0.317	0.128	0.468	0.466	0.612	0.119	0.976	0.208	1.69	0.0103	9.17	0.911	1.14	0.387	0.37	0.387	1.52	0.0259	0.369	0.398	0.519	Jun-related factors_cluster_1	1		0.00833711	0.0160878		ENSG00000112182	0.515923	0.338289	0.344202	0.654947		LumB
ELK1	0.784	0.91	0.161	0.563	0.889	0.913	0.702	0.738	0.436	0.52	0.72	1.31	0.996	6.28e-09	0.0579	0.313	0.111	0.453	0.582	0.674	0.204	0.981	0.212	1.71	0.017	7.89	0.605	1.81	0.383	0.366	0.342	1.59	0.0726	0.449	0.379	0.504	Ets-related factors_cluster_16	16		5.12641e-08		9.91814e-07	ENSG00000126767	-0.883475	0.203993	-0.00537565	0.997594	Basal
FOXC1	0.931	1.03	0.162	0.479	0.813	1.16	0.595	0.664	0.342	0.439	0.858	0.859	0.997	7.05e-09	0.0537	0.305	0.126	0.475	0.419	0.578	0.177	0.98	0.198	1.72	0.0247	6.88	0.878	1.19	0.395	0.375	0.389	1.52	0.0315	0.387	0.401	0.52	Forkhead box (FOX) factors_cluster_9	9		3.39311e-08			ENSG00000054598	-0.0640521	0.919852	0.0499775	0.953513	Basal	LumB
ZKSCAN5	0.235	1.51	0.173	1.7	0.531	1.48	0.981	1.02	0.569	0.619	0.502	1.67	0.996	7.5e-09	0.0955	0.361	0.127	0.469	0.693	0.759	0.138	0.977	0.196	1.75	0.0129	8.84	0.634	1.72	0.237	0.247	0.423	1.47	0.0331	0.396	0.395	0.515	Ets-related factors_cluster_16	16		5.12641e-08		9.91814e-07	ENSG00000196652	-0.199249	0.612903	0.038452	0.96169
NFIX	0.817	0.924	0.177	0.574	0.641	1.33	0.864	0.875	0.517	0.579	0.713	1.33	0.996	6.63e-09	0.0747	0.332	0.0599	0.376	0.494	0.617	0.173	0.98	0.349	1.49	0.0187	7.48	0.834	1.27	0.277	0.276	0.359	1.57	0.0603	0.435	0.392	0.513	Nuclear factor 1_cluster_27	27			9.4178e-08		ENSG00000008441	0.503949	0.487775	-0.270414	0.813083	Basal
SIX1	0.1	0.565	0.188	0.574	0.771	1.19	0.885	1.12	0.562	0.618	0.571	1.54	0.996	7.48e-09	0.162	0.412	0.0693	0.403	0.65	0.732	0.194	0.981	0.181	1.76	0.0171	7.91	0.729	1.47	0.53	0.475	0.273	1.72	0.0544	0.431	0.292	0.442	Grainyhead-related factors_cluster_51	51	0.00747537				ENSG00000126778	-0.379948	0.477425	0.284394	0.695028
ZNF263	0.878	1.05	0.189	1.71	0.51	1.5	0.86	0.873	0.451	0.529	0.742	1.29	0.997	7.98e-09	0.0734	0.331	0.0957	0.438	0.617	0.707	0.186	0.98	0.218	1.67	0.0262	6.7	0.706	1.52	0.438	0.402	0.382	1.53	0.0415	0.409	0.387	0.511	Paired-related HD factors_cluster_60	60			0.00987314		ENSG00000006194	-0.101656	0.901468	0.237535	0.756141
TFCP2	0.65	1.17	0.203	1.62	0.841	1.13	0.927	0.934	0.446	0.527	0.717	1.32	0.997	7.5e-09	0.0765	0.331	0.12	0.461	0.517	0.645	0.161	0.978	0.24	1.65	0.0298	6.59	0.941	1.09	0.272	0.274	0.329	1.62	0.0391	0.407	0.518	0.6	Grainyhead-related factors_cluster_51	51	0.00747537				ENSG00000135457	0.0240397	0.982204	0.135685	0.888653	LumA
KLF9	0.734	1.12	0.22	1.63	0.989	1.01	0.859	0.873	0.384	0.469	0.691	1.36	0.996	6.26e-09	0.0612	0.319	0.181	0.508	0.459	0.597	0.191	0.98	0.219	1.69	0.0202	7.19	0.93	1.1	0.433	0.404	0.285	1.71	0.0624	0.437	0.428	0.538	Three-zinc finger Krüppel-related factors_cluster_34	34	0.000237136		2.44068e-13		ENSG00000119138	-0.0801431	0.950744	1.12465	0.0476242
CREB3	0.739	0.892	0.224	1.66	0.555	1.44	1	1	0.491	0.564	0.6	1.49	0.996	6.7e-09	0.0601	0.316	0.14	0.479	0.504	0.642	0.183	0.98	0.121	1.97	0.00842	11.5	0.638	1.72	0.322	0.328	0.549	1.34	0.0203	0.348	0.291	0.433	bHLH-ZIP factors_cluster_7	7			0.0262004		ENSG00000107175	-0.166028	0.888057	0.138096	0.926462	LumA
FOXA1	0.0863	0.552	0.228	1.9	0.795	1.17	0.745	0.776	0.28	0.369	0.964	1.04	0.996	7.01e-09	0.0502	0.29	0.167	0.502	0.521	0.637	0.132	0.977	0.218	1.67	0.0185	7.48	0.938	1.09	0.31	0.31	0.348	1.58	0.0338	0.392	0.437	0.548	Forkhead box (FOX) factors_cluster_9	9		3.39311e-08			ENSG00000129514	6.90915	7.81008e-07	5.20074	0.000655272		Basal
HNF4G	0.353	0.729	0.229	0.638	0.904	1.08	0.872	0.885	0.509	0.572	0.664	1.4	0.996	6.66e-09	0.0944	0.354	0.116	0.46	0.507	0.635	0.208	0.981	0.191	1.76	0.0142	8.33	0.743	1.44	0.28	0.283	0.383	1.53	0.0359	0.402	0.358	0.487	TEF-1-related factors_cluster_2	2		0.0184313	0.00239938		ENSG00000164749	1.18292	0.180213	1.81602	0.0177824		Her2
ATF2	0.334	1.39	0.233	1.57	0.769	1.2	0.902	0.912	0.496	0.565	0.606	1.47	0.996	7.47e-09	0.0574	0.317	0.113	0.457	0.616	0.706	0.134	0.977	0.306	1.55	0.0392	6.05	0.86	1.22	0.356	0.345	0.451	1.44	0.0396	0.405	0.468	0.566	CREB-related factors_cluster_18	18			0.00127101		ENSG00000115966	-0.573996	0.573829	-0.36168	0.809637		Basal
ZNF281	0.518	0.802	0.238	1.6	0.692	1.27	0.818	0.838	0.398	0.483	0.688	1.36	0.996	7.57e-09	0.0685	0.325	0.123	0.468	0.572	0.676	0.116	0.976	0.155	1.84	0.0134	8.64	0.756	1.41	0.324	0.322	0.347	1.58	0.0439	0.411	0.487	0.58	Paired-related HD factors_cluster_60	60			0.00987314		ENSG00000162702	-0.344975	0.639364	0.134527	0.914756
GABPA	0.0898	1.8	0.241	1.57	0.584	1.4	0.927	0.931	0.532	0.592	0.701	1.34	0.996	8.37e-09	0.113	0.374	0.105	0.445	0.542	0.656	0.252	0.982	0.239	1.64	0.011	9.08	0.993	0.99	0.466	0.429	0.425	1.48	0.0255	0.37	0.352	0.486	Ets-related factors_cluster_16	16		5.12641e-08		9.91814e-07	ENSG00000154727	-0.360988	0.804308	0.148535	0.952228
HIF1A	0.00242	2.87	0.241	1.64	0.794	1.17	0.925	1.07	0.733	0.744	0.541	1.61	0.997	8.48e-09	0.0857	0.347	0.124	0.468	0.47	0.611	0.224	0.981	0.196	1.73	0.0267	6.75	0.996	0.995	0.318	0.315	0.57	1.33	0.0334	0.395	0.384	0.508	bHLH-ZIP factors_cluster_7	7			0.0262004		ENSG00000100644	-0.878537	0.268276	-0.00604089	0.997594
NR6A1	0.502	0.795	0.251	0.651	0.802	1.16	0.891	0.902	0.472	0.548	0.636	1.43	0.997	8.19e-09	0.0826	0.347	0.089	0.434	0.477	0.612	0.16	0.979	0.188	1.75	0.0149	8.13	0.754	1.42	0.412	0.387	0.373	1.55	0.0366	0.403	0.527	0.606	RXR-related receptors (NR2)_cluster_46	46	0.00237712		0.00467221		ENSG00000148200	0.0478037	0.956836	0.611268	0.149519		Her2
RFX1	0.427	0.763	0.259	0.649	0.647	1.32	0.986	1.01	0.64	0.675	0.421	1.87	0.996	7.69e-09	0.0678	0.331	0.0784	0.417	0.608	0.702	0.106	0.975	0.255	1.62	0.016	7.71	0.769	1.38	0.347	0.34	0.472	1.42	0.0411	0.41	0.403	0.524	RFX-related factors_cluster_26	26	0.0125664				ENSG00000132005	0.0751765	0.960709	-0.586775	0.572153	LumA
ZBTB14	0.775	1.1	0.274	1.55	0.592	1.39	0.97	1.03	0.572	0.621	0.449	1.81	0.996	8.13e-09	0.0809	0.351	0.0842	0.424	0.622	0.71	0.117	0.976	0.181	1.76	0.0244	6.93	0.888	1.17	0.22	0.226	0.59	1.31	0.0206	0.349	0.383	0.507	Three-zinc finger Krüppel-related factors_cluster_34	34	0.000237136		2.44068e-13		ENSG00000198081	0.291247	0.571436	0.276394	0.662126
KLF11	0.00365	2.84	0.277	1.68	0.699	1.27	0.954	1.05	0.615	0.653	0.545	1.59	0.996	7.13e-09	0.14	0.399	0.143	0.484	0.658	0.729	0.108	0.975	0.263	1.6	0.0389	6.1	0.952	1.07	0.299	0.294	0.324	1.62	0.0523	0.428	0.508	0.593	Three-zinc finger Krüppel-related factors_cluster_34	34	0.000237136		2.44068e-13		ENSG00000172059	-0.239976	0.624272	-0.325585	0.508899
NFAT5	0.87	0.946	0.281	0.674	0.708	1.26	0.958	0.961	0.526	0.588	0.645	1.42	0.996	6.8e-09	0.0705	0.329	0.109	0.454	0.529	0.645	0.149	0.978	0.218	1.67	0.0118	8.84	0.925	1.11	0.281	0.282	0.343	1.59	0.0493	0.421	0.402	0.521	STAT factors_cluster_24	24		0.0335218		0.0152493	ENSG00000102908	-0.260783	0.849825	0.116628	0.956367
GATA2	0.533	0.807	0.293	1.67	0.731	1.23	0.86	0.88	0.52	0.58	0.714	1.33	0.996	7.04e-09	0.0509	0.288	0.0959	0.437	0.416	0.577	0.164	0.979	0.196	1.74	0.0294	6.56	0.965	1.05	0.255	0.255	0.431	1.47	0.0337	0.399	0.479	0.571	GATA-type zinc fingers_cluster_48	48			4.14813e-15		ENSG00000179348	1.10163	0.0114794	0.110962	0.929621		Basal
ATF6	0.0172	0.43	0.295	0.633	0.712	1.25	0.896	0.908	0.664	0.689	0.588	1.51	0.996	6.92e-09	0.13	0.39	0.106	0.45	0.67	0.748	0.228	0.981	0.223	1.68	0.0148	8.27	0.73	1.47	0.293	0.29	0.584	1.31	0.0272	0.384	0.292	0.438	bHLH-ZIP factors_cluster_7	7			0.0262004		ENSG00000118217	0.170783	0.589623	0.285722	0.310973
SIX2	0.27	1.46	0.3	1.5	0.779	1.19	0.915	0.923	0.412	0.497	0.747	1.28	0.996	7.87e-09	0.0772	0.34	0.183	0.515	0.423	0.563	0.18	0.98	0.193	1.73	0.015	8.28	0.86	1.22	0.337	0.326	0.4	1.51	0.0321	0.389	0.409	0.527	Grainyhead-related factors_cluster_51	51	0.00747537				ENSG00000170577	1.27066	0.0682125	0.245348	0.884168
ELK3	0.813	1.08	0.301	1.48	0.893	1.09	0.969	0.971	0.516	0.576	0.594	1.5	0.996	6.92e-09	0.0792	0.34	0.0887	0.428	0.501	0.627	0.155	0.979	0.195	1.73	0.0186	7.58	0.758	1.4	0.293	0.289	0.341	1.59	0.0513	0.426	0.4	0.522	Ets-related factors_cluster_16	16		5.12641e-08		9.91814e-07	ENSG00000111145	0.449222	0.494663	0.258634	0.797722	LumA	Basal
FOXJ2	0.363	0.732	0.311	0.674	0.806	1.16	0.884	0.895	0.422	0.505	0.78	1.24	0.996	6.93e-09	0.105	0.368	0.141	0.478	0.442	0.585	0.13	0.977	0.208	1.7	0.0103	9.8	0.838	1.26	0.325	0.314	0.374	1.54	0.0306	0.387	0.373	0.499	Forkhead box (FOX) factors_cluster_9	9		3.39311e-08			ENSG00000065970	-0.082029	0.909315	0.039293	0.970397	Basal	Her2
KLF5	0.185	1.57	0.316	0.602	0.783	1.19	0.662	0.704	0.418	0.496	0.896	1.11	0.996	5.94e-09	0.0551	0.296	0.136	0.476	0.589	0.694	0.164	0.979	0.164	1.81	0.01	9.49	0.753	1.42	0.313	0.312	0.377	1.54	0.0351	0.395	0.363	0.495	Three-zinc finger Krüppel-related factors_cluster_34	34	0.000237136		2.44068e-13		ENSG00000102554	-0.0684554	0.910483	-0.0155414	0.986977
NR3C2	0.469	0.78	0.316	0.666	0.808	1.16	0.896	0.91	0.513	0.581	0.66	1.4	0.996	7.61e-09	0.071	0.332	0.114	0.461	0.556	0.682	0.116	0.976	0.191	1.73	0.00988	10.5	0.906	1.14	0.304	0.311	0.599	1.3	0.0312	0.384	0.348	0.482	Steroid hormone receptors (NR3)_cluster_19	19		0.00833711		0.0152493	ENSG00000151623	1.02536	0.0147382	0.517452	0.407083	LumA
BATF	0.0565	0.518	0.32	0.667	0.68	1.28	0.93	1.07	0.661	0.689	0.506	1.67	0.996	8.26e-09	0.0954	0.358	0.135	0.475	0.547	0.669	0.123	0.976	0.204	1.72	0.0119	8.78	0.731	1.48	0.427	0.399	0.362	1.56	0.0371	0.399	0.4	0.52	Jun-related factors_cluster_1	1		0.00833711	0.0160878		ENSG00000156127	-1.16254	0.0251091	-1.1916	0.0221589		Basal
BCL6	0.11	1.74	0.328	1.47	0.713	1.25	0.965	1.03	0.588	0.635	0.559	1.55	0.996	6.85e-09	0.112	0.375	0.0908	0.432	0.593	0.686	0.149	0.978	0.264	1.62	0.0191	7.48	0.888	1.17	0.323	0.313	0.337	1.6	0.061	0.437	0.474	0.568	STAT factors_cluster_24	24		0.0335218		0.0152493	ENSG00000113916	0.0753098	0.875349	-0.328551	0.265882
NR2F1	0.459	0.775	0.331	1.54	0.854	1.12	0.837	0.855	0.506	0.57	0.605	1.48	0.996	6.11e-09	0.0621	0.312	0.0881	0.428	0.434	0.575	0.231	0.981	0.227	1.67	0.0181	7.56	0.904	1.14	0.338	0.321	0.367	1.55	0.0454	0.416	0.464	0.563	RXR-related receptors (NR2)_cluster_13	13	4.12576e-07		2.61657e-08		ENSG00000175745	1.81769	4.05741e-14	1.40783	1.64101e-08		Basal
CEBPD	0.137	0.601	0.333	0.688	0.595	1.38	0.974	0.977	0.64	0.673	0.613	1.48	0.996	8.6e-09	0.0677	0.322	0.129	0.473	0.524	0.657	0.125	0.976	0.245	1.64	0.0256	6.93	0.66	1.66	0.384	0.369	0.372	1.55	0.0404	0.408	0.332	0.471	C/EBP-related_cluster_5	5		0.0245015			ENSG00000221869	-2.398	0.00502397	-0.901366	0.497089
FOXK2	0.064	1.9	0.362	0.638	0.797	1.17	0.787	0.81	0.408	0.489	0.657	1.4	0.996	5.85e-09	0.0518	0.278	0.142	0.48	0.519	0.638	0.172	0.979	0.217	1.69	0.0162	7.73	0.955	1.07	0.34	0.334	0.332	1.61	0.0462	0.412	0.42	0.533	Forkhead box (FOX) factors_cluster_9	9		3.39311e-08			ENSG00000141568	0.287698	0.674895	-0.567312	0.32335	Basal
ELF1	0.114	0.572	0.37	0.688	0.551	1.46	0.987	1.01	0.693	0.71	0.521	1.63	0.996	8.01e-09	0.129	0.389	0.0867	0.427	0.603	0.702	0.133	0.976	0.187	1.76	0.0121	8.98	0.771	1.39	0.295	0.294	0.389	1.52	0.035	0.396	0.33	0.467	Ets-related factors_cluster_16	16		5.12641e-08		9.91814e-07	ENSG00000120690	0.211978	0.694306	0.418396	0.352012	LumA	Basal
HES2	0.715	0.882	0.376	1.4	0.725	1.24	0.86	0.878	0.478	0.551	0.663	1.39	0.996	7.68e-09	0.0637	0.319	0.126	0.47	0.524	0.654	0.18	0.98	0.215	1.7	0.0122	9.03	0.918	1.12	0.378	0.362	0.359	1.56	0.0345	0.395	0.362	0.494	bHLH-ZIP factors_cluster_7	7			0.0262004		ENSG00000069812	-0.244869	0.720013	-0.179111	0.848228
EGR1	0.946	0.977	0.392	1.4	0.891	1.09	0.933	1.07	0.522	0.584	0.592	1.51	0.997	7.06e-09	0.0842	0.346	0.1	0.446	0.527	0.648	0.182	0.98	0.21	1.7	0.015	8.09	0.897	1.15	0.323	0.314	0.36	1.56	0.041	0.41	0.429	0.539	Three-zinc finger Krüppel-related factors_cluster_34	34	0.000237136		2.44068e-13		ENSG00000120738	1.32497	0.00782824	0.777266	0.240225
KLF2	0.0146	0.421	0.392	0.696	0.587	1.39	0.95	1.05	0.628	0.664	0.566	1.55	0.996	8.78e-09	0.105	0.369	0.13	0.474	0.594	0.695	0.13	0.977	0.231	1.66	0.0153	8.23	0.878	1.19	0.447	0.409	0.406	1.5	0.0403	0.405	0.396	0.517	Three-zinc finger Krüppel-related factors_cluster_34	34	0.000237136		2.44068e-13		ENSG00000127528	0.86989	0.246649	-0.148045	0.935291
SMAD4	0.171	0.624	0.406	0.732	0.82	1.15	0.906	0.914	0.585	0.629	0.68	1.37	0.996	7.39e-09	0.075	0.336	0.111	0.458	0.604	0.699	0.162	0.979	0.243	1.64	0.017	7.65	0.852	1.23	0.31	0.3	0.427	1.47	0.0551	0.427	0.344	0.479	SMAD factors_cluster_15	15	4.35791e-05				ENSG00000141646	0.390999	0.324742	-0.203852	0.752352		Her2
SPDEF	0.0394	0.479	0.412	0.652	0.668	1.3	0.875	1.13	0.688	0.71	0.492	1.69	0.996	8.79e-09	0.118	0.38	0.0974	0.437	0.72	0.778	0.172	0.979	0.202	1.72	0.0118	9.4	0.739	1.45	0.457	0.416	0.408	1.49	0.039	0.406	0.397	0.516	Ets-related factors_cluster_16	16		5.12641e-08		9.91814e-07	ENSG00000124664	-0.209604	0.910945	-3.69685	1.01279e-06	Her2	Basal
TCFL5	0.877	1.05	0.414	1.37	0.753	1.21	0.993	0.994	0.587	0.634	0.593	1.5	0.996	7.37e-09	0.0658	0.319	0.129	0.47	0.572	0.682	0.13	0.977	0.221	1.68	0.0131	8.62	0.719	1.5	0.352	0.342	0.521	1.37	0.0315	0.39	0.37	0.502	bHLH-ZIP factors_cluster_7	7			0.0262004		ENSG00000101190	0.163828	0.733823	0.140494	0.824323
NFATC3	0.869	0.945	0.424	1.37	0.574	1.42	0.966	0.969	0.604	0.647	0.557	1.56	0.996	7.25e-09	0.0667	0.323	0.102	0.445	0.508	0.644	0.176	0.979	0.177	1.78	0.0207	7.28	0.849	1.24	0.377	0.362	0.405	1.5	0.0266	0.369	0.307	0.444	STAT factors_cluster_24	24		0.0335218		0.0152493	ENSG00000072736	0.637308	0.0307255	0.419726	0.272467
NR2F2	0.6	0.836	0.443	1.32	0.736	1.23	0.924	0.93	0.532	0.592	0.576	1.53	0.996	6.95e-09	0.0693	0.327	0.107	0.452	0.556	0.666	0.157	0.979	0.194	1.74	0.0164	7.8	0.787	1.35	0.318	0.307	0.369	1.55	0.0497	0.419	0.4	0.523	RXR-related receptors (NR2)_cluster_46	46	0.00237712		0.00467221		ENSG00000185551	-0.00517327	0.995322	0.776124	0.00159438	LumA	Basal
FOSL2	0.905	1.04	0.453	0.737	0.696	1.27	0.921	0.928	0.542	0.602	0.607	1.47	0.996	6.76e-09	0.0709	0.339	0.0886	0.427	0.559	0.669	0.146	0.978	0.213	1.69	0.0256	6.9	0.76	1.41	0.327	0.324	0.566	1.34	0.0308	0.388	0.39	0.514	Jun-related factors_cluster_1	1		0.00833711	0.0160878		ENSG00000075426	0.231596	0.754365	0.0572705	0.966208
TFEB	0.531	1.24	0.457	1.32	0.695	1.27	0.998	1	0.625	0.661	0.504	1.68	0.996	8.03e-09	0.066	0.329	0.102	0.45	0.624	0.714	0.165	0.979	0.171	1.81	0.0175	7.65	0.764	1.4	0.313	0.304	0.373	1.55	0.0477	0.42	0.339	0.475	bHLH-ZIP factors_cluster_7	7			0.0262004		ENSG00000112561	-0.896539	0.303391	-2.02412	0.00305439
FOSL1	0.999	1	0.459	0.744	0.669	1.3	0.892	0.902	0.493	0.56	0.676	1.38	0.996	7.17e-09	0.0705	0.33	0.134	0.475	0.545	0.657	0.159	0.979	0.194	1.74	0.022	7.18	0.685	1.6	0.384	0.365	0.328	1.63	0.0517	0.424	0.463	0.559	Jun-related factors_cluster_1	1		0.00833711	0.0160878		ENSG00000175592	0.0905256	0.946481	0.660196	0.425353	Basal	LumB
XBP1	0.0179	0.432	0.475	1.48	0.691	1.27	0.798	0.819	0.421	0.485	0.803	1.22	0.996	6.54e-09	0.0622	0.306	0.11	0.456	0.583	0.69	0.155	0.978	0.262	1.61	0.0178	7.63	0.718	1.51	0.307	0.308	0.324	1.63	0.0364	0.401	0.373	0.501	bHLH-ZIP factors_cluster_7	7			0.0262004		ENSG00000100219	0.111881	0.919429	0.366342	0.690504		Basal
TFE3	0.456	1.29	0.49	1.3	0.757	1.21	0.989	0.99	0.568	0.622	0.59	1.5	0.996	7.88e-09	0.0683	0.33	0.111	0.454	0.577	0.687	0.159	0.978	0.23	1.67	0.0271	6.86	0.919	1.12	0.291	0.288	0.447	1.45	0.0412	0.409	0.315	0.452	bHLH-ZIP factors_cluster_7	7			0.0262004		ENSG00000068323	-0.793524	0.153585	0.348983	0.715991
STAT3	0.398	0.75	0.491	0.778	0.714	1.25	0.966	0.968	0.576	0.624	0.612	1.47	0.997	7.9e-09	0.0799	0.341	0.107	0.448	0.521	0.643	0.175	0.979	0.204	1.71	0.0226	7.17	0.876	1.19	0.323	0.315	0.372	1.55	0.0397	0.408	0.361	0.493	STAT factors_cluster_24	24		0.0335218		0.0152493	ENSG00000168610	0.659937	0.122779	0.365755	0.574835
KLF10	0.592	1.2	0.492	1.29	0.734	1.23	0.987	0.988	0.607	0.646	0.592	1.51	0.997	8.21e-09	0.0678	0.322	0.115	0.457	0.575	0.683	0.186	0.98	0.202	1.72	0.0162	7.7	0.851	1.23	0.386	0.365	0.355	1.58	0.0401	0.407	0.403	0.52	Three-zinc finger Krüppel-related factors_cluster_34	34	0.000237136		2.44068e-13		ENSG00000155090	0.0946982	0.802588	0.630317	0.000836616
STAT5A	0.1	0.565	0.503	0.773	0.673	1.29	0.932	0.939	0.561	0.613	0.644	1.42	0.997	8.08e-09	0.0762	0.336	0.135	0.476	0.581	0.693	0.174	0.979	0.293	1.58	0.0162	7.74	0.884	1.18	0.419	0.388	0.381	1.53	0.0492	0.417	0.398	0.52	STAT factors_cluster_24	24		0.0335218		0.0152493	ENSG00000126561	0.530493	0.417134	0.191314	0.87375
NFATC4	0.0333	0.475	0.528	0.775	0.634	1.34	0.963	0.966	0.556	0.611	0.561	1.56	0.996	8.07e-09	0.093	0.354	0.15	0.485	0.594	0.7	0.139	0.977	0.219	1.68	0.0183	7.5	0.789	1.35	0.3	0.298	0.458	1.44	0.0309	0.383	0.366	0.498	STAT factors_cluster_24	24		0.0335218		0.0152493	ENSG00000100968	5.71588	2.78766e-16	1.55641	0.150995
ELK4	0.0612	1.93	0.529	1.28	0.623	1.35	0.961	1.04	0.589	0.635	0.554	1.57	0.996	8.32e-09	0.0851	0.35	0.106	0.45	0.618	0.709	0.149	0.978	0.239	1.65	0.0303	6.75	0.882	1.18	0.31	0.306	0.465	1.43	0.0416	0.409	0.351	0.485	Ets-related factors_cluster_16	16		5.12641e-08		9.91814e-07	ENSG00000158711	-0.143712	0.924839	0.568578	0.621183	Basal
FOXJ3	0.466	1.28	0.53	1.26	0.639	1.33	0.924	0.93	0.542	0.597	0.6	1.49	0.996	7.35e-09	0.0872	0.349	0.106	0.45	0.603	0.7	0.161	0.979	0.223	1.67	0.0136	8.33	0.8	1.33	0.313	0.307	0.366	1.56	0.0442	0.414	0.406	0.524	Forkhead box (FOX) factors_cluster_9	9		3.39311e-08			ENSG00000198815	0.413573	0.0774866	0.161017	0.70232
ZBTB7A	0.0623	0.525	0.533	0.77	0.678	1.29	0.975	1.02	0.637	0.666	0.543	1.61	0.996	7.54e-09	0.0841	0.344	0.124	0.466	0.601	0.706	0.187	0.979	0.23	1.66	0.0132	8.67	0.867	1.21	0.303	0.302	0.503	1.39	0.0347	0.395	0.419	0.531	Ets-related factors_cluster_16	16		5.12641e-08		9.91814e-07	ENSG00000178951	-0.671178	0.14119	-0.429435	0.503559
HOXB9	0.393	1.34	0.536	1.26	0.689	1.27	0.867	0.881	0.507	0.572	0.636	1.43	0.996	7.92e-09	0.0851	0.349	0.138	0.477	0.547	0.666	0.183	0.979	0.207	1.71	0.0144	8.24	0.868	1.21	0.366	0.353	0.381	1.53	0.0311	0.387	0.378	0.502	HOX-related factors_cluster_10	10				0.0152493	ENSG00000170689	2.05674	6.19285e-08	0.837024	0.0974252
KLF15	0.841	0.934	0.541	0.792	0.766	1.2	0.946	0.951	0.522	0.586	0.58	1.52	0.996	7.33e-09	0.0927	0.357	0.0983	0.436	0.57	0.678	0.151	0.978	0.201	1.72	0.0154	7.91	0.848	1.24	0.365	0.349	0.474	1.42	0.0395	0.406	0.42	0.532	Three-zinc finger Krüppel-related factors_cluster_34	34	0.000237136		2.44068e-13		ENSG00000163884	0.850964	0.0919718	-0.0326103	0.983722
NFIB	0.296	1.43	0.543	0.739	0.819	1.16	0.757	0.773	0.423	0.471	0.902	1.12	0.996	7.49e-09	0.0879	0.352	0.116	0.461	0.634	0.721	0.158	0.979	0.223	1.68	0.0157	7.88	0.856	1.22	0.325	0.318	0.444	1.45	0.0321	0.391	0.339	0.474	Nuclear factor 1_cluster_27	27			9.4178e-08		ENSG00000147862	0.735398	0.201134	0.283781	0.788024	Basal	LumB
BHLHE40	0.143	0.6	0.547	1.31	0.692	1.27	0.975	1.02	0.503	0.566	0.668	1.39	0.996	8.25e-09	0.0666	0.32	0.102	0.447	0.537	0.653	0.161	0.979	0.216	1.69	0.0136	8.62	0.875	1.19	0.291	0.284	0.376	1.54	0.0432	0.412	0.391	0.514	bHLH-ZIP factors_cluster_7	7			0.0262004		ENSG00000134107	-1.53103	4.52691e-07	-0.190782	0.801177
BATF3	0.506	1.26	0.548	0.791	0.653	1.31	0.979	0.98	0.533	0.595	0.638	1.43	0.996	7.72e-09	0.0664	0.322	0.129	0.472	0.554	0.667	0.132	0.976	0.245	1.64	0.0155	7.89	0.814	1.3	0.361	0.346	0.43	1.46	0.0343	0.393	0.395	0.516	Jun-related factors_cluster_1	1		0.00833711	0.0160878		ENSG00000123685	-0.104729	0.941858	0.0837788	0.963652	Basal	LumB
RFX3	0.777	0.908	0.548	0.798	0.855	1.12	0.902	0.911	0.479	0.544	0.674	1.38	0.997	7.34e-09	0.0747	0.34	0.121	0.467	0.573	0.684	0.146	0.978	0.233	1.66	0.0167	7.8	0.812	1.31	0.34	0.334	0.392	1.52	0.0403	0.407	0.432	0.541	RFX-related factors_cluster_26	26	0.0125664				ENSG00000080298	-0.132301	0.942971	0.0636429	0.980117	Basal	Her2
KLF6	0.598	1.2	0.549	1.26	0.67	1.3	0.991	1.01	0.591	0.636	0.545	1.59	0.996	8.61e-09	0.0702	0.33	0.114	0.457	0.55	0.667	0.19	0.98	0.182	1.78	0.0137	8.44	0.847	1.24	0.314	0.31	0.35	1.59	0.0405	0.408	0.331	0.466	Three-zinc finger Krüppel-related factors_cluster_34	34	0.000237136		2.44068e-13		ENSG00000067082	0.0892744	0.894046	-0.612227	0.0705351
NRF1	0.436	1.31	0.572	1.26	0.66	1.31	0.957	1.04	0.569	0.619	0.542	1.6	0.997	7.57e-09	0.0763	0.34	0.107	0.451	0.619	0.709	0.137	0.977	0.282	1.6	0.0347	6.67	0.861	1.22	0.295	0.289	0.416	1.48	0.0366	0.402	0.41	0.526	Jun-related factors_cluster_77	77			0.000586868		ENSG00000106459	0.0761647	0.941858	-0.0586914	0.965418
PPARG	0.792	0.913	0.572	1.24	0.783	1.19	0.939	0.945	0.524	0.586	0.621	1.45	0.996	6.87e-09	0.0836	0.345	0.109	0.453	0.578	0.683	0.154	0.978	0.194	1.74	0.0171	7.74	0.775	1.37	0.345	0.336	0.421	1.47	0.0566	0.426	0.368	0.499	Steroid hormone receptors (NR3)_cluster_55	55	0.000765461		0.00987314		ENSG00000132170	0.922727	0.00014922	0.992846	4.65089e-05	LumA
CREB1	0.227	1.52	0.574	1.23	0.747	1.22	0.929	0.935	0.555	0.61	0.59	1.5	0.996	7.94e-09	0.0691	0.329	0.133	0.475	0.571	0.681	0.18	0.98	0.218	1.69	0.0227	7.18	0.812	1.3	0.372	0.356	0.417	1.48	0.0488	0.416	0.387	0.513	CREB-related factors_cluster_18	18			0.00127101		ENSG00000118260	-0.0174614	0.993608	0.167831	0.927673		Basal
NFIC	0.0899	0.55	0.575	0.788	0.661	1.31	0.983	0.984	0.64	0.668	0.547	1.59	0.996	7.3e-09	0.0964	0.357	0.0991	0.436	0.677	0.745	0.178	0.979	0.236	1.65	0.0193	7.52	0.808	1.31	0.311	0.305	0.416	1.48	0.0471	0.417	0.324	0.457	Nuclear factor 1_cluster_27	27			9.4178e-08		ENSG00000141905	-0.599481	0.356006	-0.104726	0.945143		Basal
RORB	0.595	0.834	0.576	0.805	0.673	1.29	0.983	0.984	0.556	0.612	0.592	1.5	0.996	7.55e-09	0.0773	0.342	0.115	0.46	0.54	0.659	0.212	0.981	0.184	1.78	0.016	7.87	0.757	1.42	0.422	0.385	0.358	1.57	0.0339	0.392	0.394	0.517	RXR-related receptors (NR2)_cluster_46	46	0.00237712		0.00467221		ENSG00000198963	0.122737	0.955276	2.11722	0.0194829		Basal
BHLHE41	0.299	0.698	0.588	0.811	0.658	1.31	0.87	0.882	0.507	0.571	0.744	1.3	0.996	7.79e-09	0.0966	0.358	0.128	0.468	0.598	0.699	0.162	0.979	0.217	1.68	0.0137	8.4	0.798	1.33	0.366	0.351	0.368	1.55	0.0361	0.4	0.347	0.48	bHLH-ZIP factors_cluster_7	7			0.0262004		ENSG00000123095	-1.34807	0.000418128	0.437979	0.444493
POU2F1	0.327	1.4	0.59	1.24	0.585	1.42	0.934	0.94	0.58	0.627	0.58	1.52	0.996	8.01e-09	0.0817	0.348	0.103	0.445	0.632	0.72	0.137	0.977	0.258	1.62	0.0214	7.32	0.778	1.37	0.365	0.349	0.459	1.44	0.0332	0.391	0.353	0.488	POU domain factors_cluster_23	23		0.00104622			ENSG00000143190	0.0514653	0.970861	0.0232038	0.989875
NR4A1	0.361	0.731	0.602	0.819	0.687	1.27	0.864	0.877	0.502	0.566	0.65	1.41	0.996	7.57e-09	0.0743	0.335	0.159	0.49	0.631	0.717	0.17	0.979	0.215	1.69	0.0211	7.33	0.798	1.33	0.304	0.297	0.38	1.54	0.0414	0.408	0.417	0.531	RXR-related receptors (NR2)_cluster_46	46	0.00237712		0.00467221		ENSG00000123358	0.804812	0.438137	2.56358	0.000137671
ELF3	0.529	0.805	0.604	0.809	0.784	1.19	0.926	0.933	0.594	0.637	0.621	1.46	0.996	7.91e-09	0.0754	0.339	0.114	0.458	0.588	0.692	0.159	0.978	0.195	1.74	0.0195	7.47	0.762	1.41	0.352	0.341	0.477	1.42	0.0311	0.382	0.344	0.479	Ets-related factors_cluster_16	16		5.12641e-08		9.91814e-07	ENSG00000163435	-2.98938	6.14834e-05	-1.49901	0.0937596
NR2C1	0.931	1.03	0.648	0.841	0.803	1.17	0.911	0.918	0.505	0.567	0.659	1.4	0.996	7.46e-09	0.0835	0.347	0.111	0.456	0.547	0.662	0.193	0.98	0.215	1.69	0.0144	8.2	0.839	1.25	0.367	0.351	0.413	1.49	0.0346	0.397	0.388	0.51	RXR-related receptors (NR2)_cluster_46	46	0.00237712		0.00467221		ENSG00000120798	-0.0241176	0.990687	0.0815805	0.966506
ESRRA	0.783	1.1	0.658	0.847	0.685	1.28	0.932	0.937	0.537	0.594	0.619	1.46	0.997	7.74e-09	0.078	0.343	0.106	0.448	0.619	0.711	0.185	0.98	0.203	1.72	0.0191	7.49	0.786	1.36	0.353	0.342	0.37	1.55	0.0367	0.4	0.367	0.496	RXR-related receptors (NR2)_cluster_46	46	0.00237712		0.00467221		ENSG00000173153	0.206644	0.8934	-1.0856	0.215474
KLF4	0.701	0.877	0.669	1.18	0.759	1.21	0.944	0.949	0.54	0.599	0.606	1.48	0.996	7.32e-09	0.0735	0.334	0.113	0.457	0.542	0.655	0.154	0.978	0.204	1.72	0.015	8.07	0.783	1.36	0.318	0.311	0.395	1.51	0.0529	0.42	0.365	0.497	Three-zinc finger Krüppel-related factors_cluster_34	34	0.000237136		2.44068e-13		ENSG00000136826	0.0744954	0.902647	0.0634737	0.936215
RBPJ	0.981	1.01	0.681	0.854	0.689	1.27	0.99	1.01	0.55	0.607	0.6	1.49	0.996	8.19e-09	0.0702	0.323	0.126	0.469	0.521	0.644	0.157	0.978	0.242	1.65	0.0181	7.6	0.86	1.22	0.324	0.319	0.371	1.55	0.0462	0.412	0.408	0.523	STAT factors_cluster_24	24		0.0335218		0.0152493	ENSG00000168214	-0.415917	0.679076	-0.358082	0.784381
RFX5	0.734	1.12	0.687	1.17	0.65	1.32	0.961	0.965	0.574	0.623	0.563	1.56	0.996	8.16e-09	0.0756	0.338	0.108	0.45	0.624	0.714	0.158	0.979	0.204	1.72	0.0156	7.94	0.797	1.33	0.303	0.292	0.462	1.44	0.0353	0.4	0.348	0.482	RFX-related factors_cluster_26	26	0.0125664				ENSG00000143390	-0.0971898	0.879499	0.251337	0.639492	Basal	Her2
JUNB	0.317	0.708	0.702	1.16	0.747	1.22	0.981	0.982	0.516	0.578	0.616	1.46	0.996	7.52e-09	0.0745	0.335	0.119	0.463	0.519	0.639	0.167	0.979	0.214	1.69	0.0148	8.15	0.844	1.24	0.383	0.359	0.375	1.55	0.0415	0.407	0.377	0.505	Jun-related factors_cluster_1	1		0.00833711	0.0160878		ENSG00000171223	0.9214	0.319922	-1.81129	0.0194324	LumA	LumB
MAFK	0.891	0.954	0.703	1.16	0.632	1.35	0.96	0.963	0.556	0.609	0.611	1.47	0.996	8e-09	0.0719	0.329	0.12	0.462	0.567	0.681	0.174	0.979	0.233	1.66	0.0171	7.68	0.832	1.27	0.327	0.321	0.369	1.56	0.043	0.409	0.359	0.491	Jun-related factors_cluster_1	1		0.00833711	0.0160878		ENSG00000198517	-0.0920899	0.960709	-1.71555	0.0307134
FOXN3	0.326	0.712	0.717	0.87	0.627	1.36	0.984	0.985	0.591	0.634	0.571	1.55	0.996	8.04e-09	0.0753	0.335	0.117	0.461	0.569	0.68	0.15	0.978	0.225	1.67	0.0154	8.04	0.862	1.22	0.333	0.324	0.441	1.46	0.0381	0.404	0.355	0.488	Forkhead box (FOX) factors_cluster_9	9		3.39311e-08			ENSG00000053254	-0.276036	0.232867	0.287543	0.247265		LumB
NFE2L2	0.209	1.54	0.717	1.15	0.729	1.24	0.981	0.982	0.55	0.607	0.609	1.47	0.996	7.52e-09	0.0806	0.345	0.114	0.458	0.591	0.691	0.16	0.979	0.265	1.62	0.0235	7.28	0.856	1.22	0.319	0.311	0.445	1.45	0.0388	0.404	0.393	0.514	Jun-related factors_cluster_1	1		0.00833711	0.0160878		ENSG00000116044	-0.575891	0.51267	-0.482921	0.673197
USF2	0.659	0.86	0.718	1.15	0.654	1.31	0.973	0.976	0.537	0.597	0.593	1.5	0.996	7.26e-09	0.0718	0.331	0.111	0.458	0.597	0.699	0.162	0.979	0.254	1.64	0.0188	7.56	0.834	1.26	0.327	0.324	0.485	1.42	0.0342	0.39	0.355	0.487	bHLH-ZIP factors_cluster_7	7			0.0262004		ENSG00000105698	-0.245762	0.815641	-0.0453275	0.980677
CEBPG	0.0119	2.43	0.733	1.2	0.671	1.3	0.946	1.05	0.709	0.702	0.54	1.68	0.997	8.83e-09	0.0798	0.345	0.114	0.459	0.584	0.692	0.153	0.978	0.205	1.72	0.0258	7.21	0.787	1.36	0.316	0.31	0.416	1.48	0.0341	0.393	0.37	0.499	C/EBP-related_cluster_5	5		0.0245015			ENSG00000153879	0.596924	0.281724	0.651268	0.270074	Basal	LumA
ATF4	0.0892	1.8	0.734	1.14	0.696	1.27	0.976	0.978	0.593	0.635	0.574	1.54	0.996	7.74e-09	0.0801	0.344	0.109	0.452	0.554	0.665	0.159	0.979	0.212	1.7	0.0161	7.85	0.854	1.23	0.344	0.333	0.401	1.5	0.0484	0.414	0.374	0.502	C/EBP-related_cluster_5	5		0.0245015			ENSG00000128272	0.711228	0.204357	1.1349	0.0215834	Basal	LumA
MLX	0.692	0.873	0.738	0.885	0.703	1.26	0.952	0.956	0.549	0.605	0.601	1.48	0.996	7.59e-09	0.0748	0.338	0.124	0.468	0.579	0.684	0.192	0.98	0.223	1.67	0.0162	7.8	0.839	1.25	0.362	0.346	0.441	1.46	0.0385	0.403	0.357	0.49	bHLH-ZIP factors_cluster_7	7			0.0262004		ENSG00000108788	0.407876	0.503482	0.308916	0.709897
RARB	0.282	1.45	0.75	1.15	0.702	1.26	0.973	0.975	0.58	0.627	0.556	1.59	0.996	7.36e-09	0.0941	0.355	0.108	0.449	0.599	0.697	0.162	0.979	0.217	1.69	0.0189	7.56	0.815	1.3	0.329	0.322	0.405	1.5	0.0408	0.407	0.364	0.495	RXR-related receptors (NR2)_cluster_20	20	6.83058e-07		6.33543e-05		ENSG00000077092	4.25053	8.11669e-09	0.949988	0.536626	Basal	LumB
ELF2	0.949	1.02	0.754	1.13	0.651	1.32	0.998	0.998	0.552	0.607	0.572	1.55	0.996	7.46e-09	0.0755	0.338	0.121	0.463	0.572	0.679	0.153	0.978	0.217	1.68	0.0177	7.63	0.793	1.34	0.324	0.316	0.394	1.51	0.0372	0.403	0.393	0.513	Ets-related factors_cluster_16	16		5.12641e-08		9.91814e-07	ENSG00000109381	0.0512585	0.958145	0.249526	0.763845	LumA
KLF3	0.429	1.31	0.764	1.12	0.7	1.26	0.976	0.978	0.558	0.611	0.619	1.46	0.996	7.96e-09	0.0795	0.341	0.117	0.461	0.565	0.678	0.199	0.98	0.215	1.69	0.0156	8.15	0.841	1.25	0.34	0.331	0.392	1.52	0.0375	0.402	0.357	0.488	Three-zinc finger Krüppel-related factors_cluster_34	34	0.000237136		2.44068e-13		ENSG00000109787	-0.251068	0.732841	-0.636462	0.247876
SREBF1	0.378	0.739	0.782	1.12	0.677	1.29	0.932	0.938	0.519	0.574	0.647	1.42	0.996	7.8e-09	0.0766	0.339	0.117	0.462	0.565	0.675	0.161	0.979	0.212	1.69	0.0196	7.54	0.827	1.27	0.321	0.309	0.398	1.51	0.0384	0.404	0.377	0.504	bHLH-ZIP factors_cluster_7	7			0.0262004		ENSG00000072310	-0.574412	0.590624	-1.46148	0.0557348
MYC	0.449	1.3	0.788	0.892	0.725	1.24	0.915	0.922	0.53	0.589	0.625	1.45	0.996	7.85e-09	0.0751	0.333	0.119	0.462	0.542	0.654	0.154	0.978	0.211	1.7	0.0157	7.95	0.83	1.27	0.348	0.337	0.399	1.51	0.0401	0.406	0.378	0.504	bHLH-ZIP factors_cluster_7	7			0.0262004		ENSG00000136997	0.700805	0.119274	0.0975142	0.933189
DBP	0.066	0.53	0.795	0.903	0.669	1.3	0.996	0.997	0.583	0.628	0.584	1.52	0.996	7.8e-09	0.0834	0.346	0.115	0.459	0.552	0.665	0.163	0.979	0.216	1.68	0.0158	7.9	0.818	1.29	0.342	0.332	0.403	1.5	0.0408	0.407	0.382	0.506	C/EBP-related_cluster_5	5		0.0245015			ENSG00000105516	-0.444496	0.674828	-0.351015	0.801203	LumA
HIC2	0.112	1.74	0.795	1.11	0.674	1.29	0.967	0.97	0.603	0.639	0.576	1.54	0.996	7.68e-09	0.0846	0.347	0.111	0.454	0.568	0.677	0.153	0.978	0.222	1.68	0.017	7.73	0.85	1.24	0.331	0.323	0.395	1.51	0.0401	0.406	0.358	0.488	Nuclear factor 1_cluster_44	44			1.48865e-05		ENSG00000169635	0.632156	0.275551	-0.0514164	0.973982
NR4A2	0.241	0.668	0.795	1.1	0.676	1.29	0.948	0.952	0.526	0.583	0.627	1.45	0.996	7.75e-09	0.0909	0.351	0.109	0.447	0.554	0.665	0.158	0.979	0.217	1.69	0.0156	7.97	0.836	1.26	0.367	0.346	0.393	1.52	0.036	0.399	0.387	0.509	RXR-related receptors (NR2)_cluster_46	46	0.00237712		0.00467221		ENSG00000153234	-1.79854	0.00318245	-1.26238	0.0728975	LumA	Basal
ARNT	0.248	1.49	0.796	1.1	0.687	1.28	0.959	0.962	0.539	0.597	0.589	1.51	0.996	7.81e-09	0.085	0.347	0.119	0.462	0.605	0.7	0.161	0.979	0.214	1.69	0.0212	7.47	0.832	1.27	0.345	0.336	0.405	1.5	0.0411	0.406	0.382	0.507	bHLH-ZIP factors_cluster_7	7			0.0262004		ENSG00000143437	0.061038	0.935272	0.283528	0.601006
SREBF2	0.725	1.13	0.799	0.904	0.733	1.24	0.997	0.998	0.553	0.608	0.605	1.48	0.996	7.65e-09	0.0755	0.336	0.112	0.457	0.562	0.676	0.167	0.979	0.209	1.71	0.0165	7.74	0.799	1.33	0.35	0.339	0.438	1.47	0.0381	0.403	0.356	0.487	bHLH-ZIP factors_cluster_7	7			0.0262004		ENSG00000198911	-0.172215	0.865005	-0.232787	0.834741
RFX7	0.857	0.94	0.804	0.912	0.66	1.31	0.981	0.983	0.592	0.631	0.581	1.53	0.996	7.06e-09	0.0763	0.337	0.11	0.451	0.567	0.678	0.156	0.978	0.217	1.69	0.0154	7.98	0.861	1.22	0.332	0.323	0.427	1.47	0.0387	0.405	0.356	0.486	RFX-related factors_cluster_26	26	0.0125664				ENSG00000181827	0.130871	0.915602	0.319144	0.783165		Basal
EHF	0.454	1.29	0.811	0.908	0.75	1.22	0.952	0.957	0.543	0.6	0.615	1.47	0.996	7.63e-09	0.0759	0.334	0.114	0.458	0.569	0.682	0.166	0.979	0.212	1.69	0.0163	7.8	0.834	1.26	0.35	0.338	0.396	1.51	0.0361	0.393	0.364	0.494	Ets-related factors_cluster_16	16		5.12641e-08		9.91814e-07	ENSG00000135373	-0.582975	0.494645	-1.77151	0.00234076	Her2
SMAD5	0.896	0.956	0.813	1.1	0.681	1.28	0.956	0.959	0.539	0.597	0.605	1.48	0.996	7.86e-09	0.0757	0.338	0.111	0.456	0.551	0.664	0.156	0.978	0.23	1.67	0.0218	7.47	0.853	1.23	0.364	0.345	0.387	1.53	0.0381	0.404	0.396	0.514	SMAD factors_cluster_15	15	4.35791e-05				ENSG00000113658	-0.0926222	0.943623	0.345214	0.759052		Basal
ETV3	0.683	1.15	0.817	1.1	0.657	1.32	0.965	0.968	0.569	0.618	0.589	1.51	0.996	7.97e-09	0.0763	0.337	0.119	0.462	0.615	0.705	0.168	0.979	0.208	1.72	0.0168	7.73	0.855	1.23	0.327	0.318	0.389	1.53	0.0463	0.41	0.355	0.483	Ets-related factors_cluster_16	16		5.12641e-08		9.91814e-07	ENSG00000117036	0.414596	0.41685	0.245744	0.752992
SP1	0.718	0.884	0.834	1.08	0.686	1.28	0.933	0.938	0.535	0.591	0.615	1.47	0.996	7.64e-09	0.0795	0.342	0.12	0.462	0.613	0.703	0.163	0.979	0.215	1.69	0.0165	7.77	0.83	1.27	0.326	0.311	0.396	1.51	0.0364	0.4	0.367	0.497	Three-zinc finger Krüppel-related factors_cluster_34	34	0.000237136		2.44068e-13		ENSG00000185591	0.0429373	0.943752	0.275513	0.481625
ETV5	0.198	1.56	0.838	0.904	0.674	1.29	0.918	0.924	0.53	0.582	0.678	1.4	0.996	7.27e-09	0.0766	0.339	0.111	0.454	0.584	0.689	0.168	0.979	0.214	1.69	0.0167	7.76	0.874	1.2	0.333	0.325	0.439	1.47	0.0373	0.393	0.358	0.481	Ets-related factors_cluster_16	16		5.12641e-08		9.91814e-07	ENSG00000244405	0.594702	0.259644	0.541801	0.385537	Basal	LumB
JUND	0.259	0.68	0.838	0.925	0.681	1.28	0.968	0.97	0.569	0.619	0.592	1.5	0.996	7.82e-09	0.084	0.346	0.114	0.457	0.555	0.668	0.158	0.978	0.21	1.71	0.0158	8.04	0.81	1.31	0.369	0.346	0.408	1.49	0.0388	0.405	0.369	0.499	Jun-related factors_cluster_1	1		0.00833711	0.0160878		ENSG00000130522	0.142026	0.933753	-1.35803	0.101063	LumA
RXRB	0.188	0.635	0.842	0.927	0.67	1.3	0.966	0.969	0.583	0.626	0.598	1.49	0.996	7.82e-09	0.0779	0.341	0.113	0.457	0.552	0.662	0.159	0.979	0.228	1.67	0.0161	7.82	0.826	1.28	0.338	0.33	0.413	1.49	0.0362	0.401	0.374	0.502	RXR-related receptors (NR2)_cluster_20	20	6.83058e-07		6.33543e-05		ENSG00000204231	-0.0512095	0.970459	0.000536544	0.99954	Basal
NFATC1	0.754	1.11	0.846	0.925	0.707	1.26	0.956	0.959	0.537	0.594	0.643	1.43	0.996	7.71e-09	0.0839	0.346	0.112	0.453	0.547	0.659	0.157	0.978	0.21	1.7	0.0165	7.77	0.838	1.26	0.327	0.318	0.396	1.51	0.0378	0.402	0.365	0.496	STAT factors_cluster_24	24		0.0335218		0.0152493	ENSG00000131196	1.12936	0.0571609	1.68883	0.00145553
SP3	0.769	0.904	0.846	0.934	0.68	1.28	0.949	0.954	0.559	0.612	0.602	1.49	0.996	7.94e-09	0.0767	0.338	0.119	0.462	0.568	0.679	0.16	0.979	0.213	1.69	0.0158	7.87	0.824	1.28	0.331	0.322	0.407	1.5	0.036	0.399	0.364	0.493	Three-zinc finger Krüppel-related factors_cluster_34	34	0.000237136		2.44068e-13		ENSG00000172845	-0.103213	0.95127	0.158473	0.937245
GATA3	0.0131	0.416	0.852	0.872	0.676	1.29	0.973	0.975	0.658	0.657	0.592	1.62	0.996	7.88e-09	0.125	0.36	0.112	0.454	0.561	0.674	0.157	0.978	0.212	1.71	0.0158	7.97	0.824	1.28	0.329	0.323	0.405	1.5	0.0367	0.4	0.37	0.5	GATA-type zinc fingers_cluster_48	48			4.14813e-15		ENSG00000107485	-0.739938	0.128847	-1.53583	0.000159308		Basal
GMEB2	0.303	1.43	0.891	0.948	0.707	1.26	0.968	0.97	0.547	0.603	0.605	1.48	0.996	7.76e-09	0.0772	0.339	0.116	0.46	0.564	0.676	0.176	0.979	0.216	1.71	0.0164	7.79	0.816	1.3	0.348	0.335	0.402	1.5	0.037	0.398	0.366	0.496	CREB-related factors_cluster_18	18			0.00127101		ENSG00000101216	-0.10854	0.925806	-0.164191	0.900624
NPAS2	0.246	1.49	0.909	1.04	0.701	1.26	0.963	0.966	0.546	0.603	0.605	1.48	0.996	7.93e-09	0.0805	0.343	0.117	0.46	0.563	0.675	0.157	0.978	0.22	1.68	0.0171	7.75	0.835	1.26	0.336	0.328	0.4	1.5	0.0373	0.402	0.379	0.503	bHLH-ZIP factors_cluster_7	7			0.0262004		ENSG00000170485	0.162258	0.656429	0.409718	0.11775
ETV1	0.876	0.948	0.921	0.964	0.687	1.28	0.96	0.963	0.553	0.608	0.605	1.48	0.996	7.73e-09	0.0778	0.341	0.116	0.46	0.564	0.675	0.161	0.978	0.217	1.69	0.016	7.84	0.825	1.28	0.338	0.33	0.416	1.49	0.0387	0.398	0.368	0.498	Ets-related factors_cluster_16	16		5.12641e-08		9.91814e-07	ENSG00000006468	-0.533672	0.237249	-0.173347	0.844958
KLF13	0.788	1.1	0.946	0.975	0.682	1.28	0.963	0.966	0.552	0.607	0.603	1.49	0.997	7.11e-09	0.0783	0.342	0.113	0.458	0.566	0.677	0.166	0.979	0.219	1.7	0.0161	7.83	0.831	1.27	0.336	0.329	0.404	1.51	0.0418	0.404	0.371	0.499	Three-zinc finger Krüppel-related factors_cluster_34	34	0.000237136		2.44068e-13		ENSG00000169926	-0.485817	0.234671	-0.767842	0.0330555
SMAD1	0.517	0.802	0.949	1.02	0.695	1.27	0.957	0.961	0.548	0.6	0.604	1.48	0.996	7.8e-09	0.078	0.341	0.119	0.46	0.567	0.678	0.161	0.979	0.216	1.69	0.016	7.84	0.824	1.28	0.336	0.328	0.402	1.51	0.0381	0.402	0.38	0.502	SMAD factors_cluster_15	15	4.35791e-05				ENSG00000170365	0.505198	0.298938	1.04609	0.00591397		Basal
MLXIP	0.0362	2.08	0.955	1.03	0.683	1.29	0.958	0.961	0.565	0.612	0.604	1.5	0.996	7.81e-09	0.0926	0.345	0.113	0.458	0.572	0.681	0.16	0.979	0.217	1.69	0.0168	7.89	0.822	1.29	0.351	0.333	0.406	1.5	0.0373	0.402	0.369	0.499	bHLH-ZIP factors_cluster_7	7			0.0262004		ENSG00000175727	0.0604149	0.949229	-0.286581	0.696867
NR2C2	0.531	1.24	0.956	0.979	0.685	1.28	0.957	0.961	0.55	0.606	0.604	1.48	0.996	7.69e-09	0.0783	0.341	0.116	0.457	0.567	0.677	0.164	0.978	0.219	1.68	0.018	7.77	0.824	1.28	0.337	0.327	0.406	1.51	0.0396	0.403	0.375	0.501	RXR-related receptors (NR2)_cluster_46	46	0.00237712		0.00467221		ENSG00000177463	0.161993	0.819059	0.440964	0.416162
FOXO1	0.716	0.882	0.962	1.02	0.701	1.27	0.957	0.961	0.549	0.604	0.603	1.49	0.996	7.66e-09	0.0789	0.342	0.116	0.457	0.567	0.676	0.189	0.979	0.219	1.69	0.0164	7.81	0.825	1.28	0.337	0.328	0.402	1.5	0.0368	0.401	0.368	0.498	Forkhead box (FOX) factors_cluster_9	9		3.39311e-08			ENSG00000150907	0.0918196	0.899608	0.0511459	0.960889	LumA
MECOM	0.607	0.838	0.963	1.02	0.688	1.28	0.962	0.965	0.55	0.606	0.604	1.49	0.996	7.67e-09	0.0782	0.341	0.114	0.458	0.568	0.675	0.16	0.979	0.217	1.69	0.016	7.83	0.823	1.29	0.336	0.328	0.412	1.49	0.0378	0.402	0.371	0.499	GATA-type zinc fingers_cluster_48	48			4.14813e-15		ENSG00000085276	-0.0871069	0.952072	0.0548242	0.978428
KLF12	0.328	1.4	0.971	0.986	0.687	1.28	0.958	0.961	0.549	0.604	0.621	1.47	0.996	7.59e-09	0.0787	0.341	0.118	0.459	0.569	0.676	0.16	0.979	0.216	1.69	0.0167	7.87	0.824	1.29	0.345	0.331	0.407	1.5	0.0377	0.4	0.368	0.497	Three-zinc finger Krüppel-related factors_cluster_34	34	0.000237136		2.44068e-13		ENSG00000118922	0.00360497	0.997683	0.929667	0.214151
TFAP2A	0.318	0.708	0.983	0.991	0.694	1.28	0.958	0.961	0.559	0.608	0.604	1.48	0.996	7.86e-09	0.0799	0.342	0.118	0.457	0.568	0.678	0.169	0.979	0.219	1.69	0.0176	7.86	0.826	1.28	0.345	0.331	0.412	1.5	0.0382	0.402	0.369	0.498	AP-2_cluster_6	6				0.0152493	ENSG00000137203	0.564505	0.154084	-0.193665	0.801177		Basal
CEBPB	0.00598	2.63	0.986	0.99	0.69	1.28	0.956	0.959	0.571	0.602	0.617	1.48	0.996	7.77e-09	0.101	0.34	0.115	0.459	0.568	0.679	0.16	0.979	0.224	1.68	0.0164	7.83	0.826	1.28	0.337	0.329	0.404	1.5	0.0369	0.401	0.374	0.499	C/EBP-related_cluster_5	5		0.0245015			ENSG00000172216	0.815377	0.308188	0.820123	0.361751	Basal
TEAD4	0.0218	2.22	0.991	1.01	0.687	1.28	0.959	0.962	0.551	0.606	0.606	1.48	0.996	7.82e-09	0.0846	0.342	0.116	0.459	0.57	0.679	0.161	0.979	0.219	1.69	0.0162	7.84	0.829	1.28	0.348	0.33	0.403	1.5	0.0389	0.401	0.369	0.498	TEF-1-related factors_cluster_2	2		0.0184313	0.00239938		ENSG00000197905	1.33841	0.00574413	0.780381	0.225109	Basal
[truncated: 1 more columns]

## Sheet: Brain.relapse
TF	Log Rank Test		Cox PH Model		Cox PH Covariates																																RSAT Cluster		Motif gained/lost				TF ensembl	RNA-seq				Subtype specificity
symbol	logrank.pval	logrank.HR	quantHigh.pval	quantHigh.HR	SubtypeClaudin.pval	SubtypeClaudin.HR	SubtypeHer2.pval	SubtypeHer2.HR	SubtypeLumA.pval	SubtypeLumA.HR	SubtypeLumB.pval	SubtypeLumB.HR	SubtypeNormal.pval	SubtypeNormal.HR	ER.clinical1.pval	ER.clinical1.HR	PR.clinical1.pval	PR.clinical1.HR	Her2.clinical1.pval	Her2.clinical1.HR	Age.pval	Age.HR	T.Stage2.pval	T.Stage2.HR	T.Stage3.pval	T.Stage3.HR	T.Stage4.pval	T.Stage4.HR	Differention2.pval	Differention2.HR	Differention3.pval	Differention3.HR	Differention4.pval	Differention4.HR	Chemo1.pval	Chemo1.HR	class	cluster_no	brm.down	brm.up	lm.down	lm.up	ensembl	brm_l2fc	brm_padj	lm_l2fc	lm_padj	increased.subtype	decreased.subtype
JUN	0.0337	3.67	0.000561	19.7	0.605	0.586	0.168	6.24	0.998	2.39e-09	0.173	6.26	0.681	0.561	0.00678	0.0678	0.935	1.06	0.0329	0.00912	0.147	0.952	0.0689	4.74	0.0721	36.6	0.192	5.61	1	1.15e-07	0.00771	39.7	0.0327	15.2	0.999	0.999	Jun-related factors_cluster_1	1		0.00833711	0.0160878		ENSG00000177606	0.37364	0.537853	-0.0137224	0.991676	LumA	LumB
POU2F1	0.163	0.443	0.00133	0.0232	0.0306	0.061	0.568	2.14	0.998	2.67e-09	0.128	7.21	0.767	1.55	0.000803	0.0039	0.0237	9.33	0.011	0.00283	0.467	1.03	0.021	7.38	0.0141	189	0.00361	97.8	0.999	4.05e-08	0.00374	70.3	0.044	12.3	0.384	2.87	POU domain factors_cluster_23	23		0.00104622			ENSG00000143190	0.0514653	0.970861	0.0232038	0.989875
KLF4	0.00277	11.6	0.00196	38.5	0.403	0.409	0.307	5.41	0.999	4.58e-09	0.215	8.09	0.947	1.11	0.00972	0.034	0.517	1.85	0.0641	0.0055	0.184	0.961	0.098	5.38	0.107	61.4	0.179	7.54	1	2.21e-08	0.108	10.3	0.125	6.57	0.376	0.241	Three-zinc finger Krüppel-related factors_cluster_34	34	0.000237136		2.44068e-13		ENSG00000136826	0.0744954	0.902647	0.0634737	0.936215
ATF3	0.00436	6.63	0.00358	28.9	0.407	0.446	0.486	2.87	0.998	4.68e-09	0.094	11.4	0.685	1.76	0.0078	0.042	0.141	3.95	0.0531	0.0301	0.193	0.959	0.144	3.13	0.00608	197	0.0805	10.3	1	7.62e-08	0.0332	17.3	0.0595	9.99	0.51	2.21	CREB-related factors_cluster_18	18			0.00127101		ENSG00000162772	-0.491768	0.506619	-0.00382482	0.997731	Basal	LumB
ETV6	0.731	0.827	0.0121	0.0853	0.642	0.648	0.782	1.42	0.998	5.12e-09	0.346	3.24	0.853	0.783	0.00108	0.0168	0.505	1.7	0.0395	0.0216	0.284	0.971	0.199	2.68	0.11	10.4	0.0634	12.9	0.999	1.5e-08	0.0405	11.9	0.307	3.2	0.749	0.681	Ets-related factors_cluster_16	16		5.12641e-08		9.91814e-07	ENSG00000139083	-0.753564	0.0381665	-0.508031	0.276529	Basal	LumB
RFX7	0.00189	0.0809	0.0148	0.0454	0.345	2.7	0.223	6.83	0.998	1.08e-08	0.162	9.05	0.984	1.03	0.0167	0.0469	0.673	1.43	0.086	0.0243	0.559	0.984	0.515	1.62	0.0571	50.1	0.134	7.23	1	1.7e-07	0.096	8.55	0.15	5.12	0.888	0.849	RFX-related factors_cluster_26	26	0.0125664				ENSG00000181827	0.130871	0.915602	0.319144	0.783165		Basal
ATF7	0.117	0.403	0.0161	0.178	0.778	0.76	0.416	2.9	0.998	3.42e-09	0.143	8.05	0.739	1.68	0.00935	0.0562	0.205	2.67	0.0665	0.0304	0.371	0.976	0.114	3.74	0.063	28.7	0.0464	15	0.999	1.06e-08	0.0306	14.4	0.213	4.11	0.552	0.412	CREB-related factors_cluster_18	18			0.00127101		ENSG00000170653	-0.0395265	0.959335	0.213002	0.731743	LumA	Basal
ELK3	0.0402	3.54	0.0173	5.71	0.502	0.515	0.529	2.49	0.998	9.7e-09	0.298	4.23	0.96	1.07	0.0167	0.0767	0.587	1.58	0.0781	0.0306	0.455	0.982	0.322	2.29	0.142	13.8	0.199	5.71	0.999	8.84e-08	0.0642	9.91	0.202	4.12	0.751	0.659	Ets-related factors_cluster_16	16		5.12641e-08		9.91814e-07	ENSG00000111145	0.449222	0.494663	0.258634	0.797722	LumA	Basal
ARNT2	0.0342	0.273	0.0188	0.143	0.549	0.569	0.689	0.607	0.999	4.66e-09	0.229	4.49	0.794	1.43	0.00453	0.0483	0.0804	5	0.0605	0.0278	0.974	1	0.0647	4.64	0.0517	39.2	0.0932	9.09	0.999	2.85e-08	0.0574	13.5	0.13	6.01	0.418	0.326	bHLH-ZIP factors_cluster_7	7			0.0262004		ENSG00000172379	-0.351837	0.682335	-0.650526	0.38647
RBPJ	0.399	0.621	0.0225	0.215	0.579	0.585	0.788	1.38	0.998	1.03e-08	0.291	3.61	0.668	1.76	0.00389	0.0484	0.185	2.94	0.0645	0.0798	0.388	0.973	0.296	2.28	0.0686	12.3	0.123	7.55	0.999	3.8e-08	0.0338	13.6	0.147	5.09	0.645	1.73	STAT factors_cluster_24	24		0.0335218		0.0152493	ENSG00000168214	-0.415917	0.679076	-0.358082	0.784381
SIX1	0.00128	0.0761	0.023	0.0656	0.691	0.705	0.143	8.18	0.998	2.77e-08	0.141	7.31	0.643	1.86	0.0294	0.0888	0.542	1.59	0.0867	0.03	0.735	0.991	0.233	2.4	0.165	13.1	0.0805	9.04	0.999	2.94e-07	0.0778	9.43	0.147	5.22	0.569	0.5	Grainyhead-related factors_cluster_51	51	0.00747537				ENSG00000126778	-0.379948	0.477425	0.284394	0.695028
ZBTB14	0.107	0.394	0.0252	0.166	0.747	0.748	0.97	0.953	0.998	3.29e-09	0.616	1.9	0.76	1.5	0.00563	0.0428	0.0812	5.13	0.0805	0.0684	0.584	0.986	0.237	2.46	0.0306	29.6	0.11	8.01	1	8.93e-08	0.038	15.8	0.11	6.39	0.909	0.869	Three-zinc finger Krüppel-related factors_cluster_34	34	0.000237136		2.44068e-13		ENSG00000198081	0.291247	0.571436	0.276394	0.662126
SIX2	0.285	1.82	0.0261	5.19	0.46	0.477	0.631	1.79	0.998	1.94e-09	0.527	2.17	0.753	1.53	0.0112	0.0744	0.174	2.97	0.0395	0.0101	0.179	0.961	0.132	3.35	0.0635	38.7	0.0168	32.6	0.999	4.48e-08	0.0461	14.5	0.208	4.45	0.686	1.67	Grainyhead-related factors_cluster_51	51	0.00747537				ENSG00000170577	1.27066	0.0682125	0.245348	0.884168
KLF13	0.208	0.478	0.027	0.227	0.92	1.1	0.472	2.69	0.999	5.56e-09	0.21	5.19	0.607	2	0.00905	0.0567	0.398	2.01	0.057	0.0255	0.722	0.99	0.159	2.85	0.0504	24.2	0.078	9.44	0.999	5.83e-08	0.0352	13.8	0.152	4.84	0.779	0.709	Three-zinc finger Krüppel-related factors_cluster_34	34	0.000237136		2.44068e-13		ENSG00000169926	-0.485817	0.234671	-0.767842	0.0330555
HIF1A	0.000309	15.8	0.0288	12.5	0.496	0.468	0.384	3.51	0.999	2.29e-08	0.136	9.31	0.384	3.62	0.0195	0.057	0.241	2.69	0.0362	0.0314	0.443	0.978	0.111	3.9	0.12	10	0.0735	10.9	1	3.77e-08	0.155	6.11	0.208	4.27	0.919	0.868	bHLH-ZIP factors_cluster_7	7			0.0262004		ENSG00000100644	-0.878537	0.268276	-0.00604089	0.997594
ELF3	0.401	1.61	0.0291	5.15	0.562	1.79	0.537	2.27	0.998	4.25e-09	0.172	6.39	0.81	1.38	0.00713	0.0524	0.343	2.1	0.0503	0.0409	0.29	0.973	0.163	2.84	0.0176	48.3	0.0645	10.7	1	2.82e-08	0.0231	21.3	0.118	6.24	0.868	0.801	Ets-related factors_cluster_16	16		5.12641e-08		9.91814e-07	ENSG00000163435	-2.98938	6.14834e-05	-1.49901	0.0937596
HOXB9	0.13	2.41	0.0306	5.45	0.959	1.05	0.749	0.654	0.998	3.03e-09	0.255	3.7	0.555	2.24	0.00589	0.0582	0.08	5.17	0.0662	0.0393	0.778	0.992	0.0999	3.55	0.0361	33.6	0.0415	14.5	0.999	2.18e-08	0.0388	16.6	0.216	4.5	0.768	1.4	HOX-related factors_cluster_10	10				0.0152493	ENSG00000170689	2.05674	6.19285e-08	0.837024	0.0974252
BATF3	0.0128	5.47	0.0308	8.94	0.385	0.414	0.934	1.11	0.998	4.16e-09	0.234	4.6	0.485	2.79	0.00932	0.0596	0.237	2.97	0.0541	0.0213	0.555	1.02	0.0559	4.73	0.0507	39.8	0.0653	11.4	0.999	1.73e-08	0.0621	10.6	0.245	3.68	0.897	0.86	Jun-related factors_cluster_1	1		0.00833711	0.0160878		ENSG00000123685	-0.104729	0.941858	0.0837788	0.963652	Basal	LumB
EGR1	0.178	2.2	0.0351	6.89	0.444	0.498	0.314	4.12	0.998	3.95e-09	0.203	5.28	0.889	1.2	0.0163	0.0754	0.39	1.9	0.0572	0.0306	0.309	0.972	0.105	3.52	0.0206	48.6	0.0709	10.3	1	7.49e-08	0.0155	26.9	0.109	6.31	0.479	2.46	Three-zinc finger Krüppel-related factors_cluster_34	34	0.000237136		2.44068e-13		ENSG00000120738	1.32497	0.00782824	0.777266	0.240225
SP3	0.0487	3.38	0.0428	5.09	0.761	0.742	0.326	3.81	0.998	1.14e-08	0.275	4.25	0.793	1.43	0.0258	0.102	0.435	1.87	0.0717	0.0362	0.453	0.981	0.239	2.58	0.114	13.7	0.0197	28.1	0.999	7.89e-08	0.0427	15.6	0.127	6.76	0.84	0.758	Three-zinc finger Krüppel-related factors_cluster_34	34	0.000237136		2.44068e-13		ENSG00000172845	-0.103213	0.95127	0.158473	0.937245
VDR	0.119	2.47	0.0428	4.18	0.583	0.59	0.423	2.86	0.998	1.57e-08	0.176	6.52	0.511	2.6	0.0166	0.0629	0.439	1.76	0.0516	0.0347	0.558	0.983	0.0723	4.05	0.0398	21.3	0.0634	10.9	0.999	5.6e-08	0.0588	10.7	0.145	5.21	0.951	1.07	RXR-related receptors (NR2)_cluster_46	46	0.00237712		0.00467221		ENSG00000111424	0.248953	0.700796	1.11251	0.0027428	Her2	LumB
TEAD4	0.00509	6.47	0.045	7.33	0.604	0.623	0.268	4.81	0.998	2.19e-08	0.21	5.22	0.329	4.33	0.0345	0.0953	0.25	2.53	0.0417	0.0158	0.515	0.982	0.128	3.07	0.0712	24.2	0.0635	11.1	0.999	1.5e-07	0.0842	8.96	0.195	4.17	0.558	2.05	TEF-1-related factors_cluster_2	2		0.0184313	0.00239938		ENSG00000197905	1.33841	0.00574413	0.780381	0.225109	Basal
SPDEF	0.783	0.859	0.0471	21.5	0.667	0.658	0.554	0.443	0.998	1.34e-09	0.951	1.09	0.419	0.264	0.00669	0.02	0.195	2.77	0.0242	0.0141	0.266	0.969	0.36	2.1	0.124	9.47	0.0437	13	0.999	1.05e-08	0.0787	9.06	0.248	3.77	0.639	0.539	Ets-related factors_cluster_16	16		5.12641e-08		9.91814e-07	ENSG00000124664	-0.209604	0.910945	-3.69685	1.01279e-06	Her2	Basal
TEAD3	0.0225	4	0.0505	4.34	0.885	1.15	0.415	2.99	0.998	1.56e-08	0.175	6.55	0.759	1.56	0.0349	0.0997	0.565	1.58	0.0621	0.0381	0.413	0.977	0.254	2.33	0.0827	14.8	0.0719	10	0.999	4.42e-08	0.0518	13.2	0.203	4.55	0.897	1.17	TEF-1-related factors_cluster_2	2		0.0184313	0.00239938		ENSG00000007866	-0.263184	0.796257	-1.10965	0.0661307		LumB
TFEB	0.039	3.56	0.0529	4.61	0.66	0.656	0.85	1.26	0.998	1.49e-08	0.129	7.47	0.77	1.49	0.0118	0.0798	0.598	1.5	0.165	0.105	0.525	0.981	0.0764	4.14	0.059	17.4	0.0599	11.3	0.999	7.78e-08	0.0409	14.8	0.135	5.97	0.776	0.7	bHLH-ZIP factors_cluster_7	7			0.0262004		ENSG00000112561	-0.896539	0.303391	-2.02412	0.00305439
TCFL5	0.141	2.35	0.0545	4.68	0.889	0.881	0.468	2.63	0.999	7.16e-09	0.21	5.85	0.608	2.18	0.011	0.0502	0.224	2.55	0.109	0.0657	0.274	0.972	0.223	2.54	0.0475	24.6	0.0138	41.1	1	2.05e-08	0.0772	8.59	0.276	3.4	0.821	0.754	bHLH-ZIP factors_cluster_7	7			0.0262004		ENSG00000101190	0.163828	0.733823	0.140494	0.824323
JUNB	0.746	1.2	0.0551	4.02	0.546	0.572	0.55	2.06	0.998	2.61e-09	0.364	3.08	0.975	0.956	0.0043	0.0525	0.175	3.44	0.0499	0.0316	0.514	0.983	0.127	3.49	0.0509	29.4	0.137	7.15	0.999	4.08e-08	0.0332	14.6	0.14	5.63	0.823	0.749	Jun-related factors_cluster_1	1		0.00833711	0.0160878		ENSG00000171223	0.9214	0.319922	-1.81129	0.0194324	LumA	LumB
KLF2	0.532	1.42	0.0574	3.98	0.649	0.643	0.989	1.02	0.998	4.55e-09	0.338	3.51	0.95	0.913	0.00275	0.0465	0.456	1.89	0.0778	0.076	0.719	0.99	0.124	3.44	0.0958	12.3	0.0391	16.5	0.999	1.47e-08	0.0765	8.35	0.286	3.25	0.819	0.757	Three-zinc finger Krüppel-related factors_cluster_34	34	0.000237136		2.44068e-13		ENSG00000127528	0.86989	0.246649	-0.148045	0.935291
RUNX2	0.0314	0.268	0.0577	0.218	0.478	0.507	0.842	1.27	0.998	3.71e-09	0.407	2.9	0.967	1.06	0.044	0.121	0.351	2.12	0.119	0.0804	0.429	0.98	0.134	3.34	0.123	10.5	0.0137	37.4	0.999	1.45e-08	0.0542	10.4	0.279	3.45	0.917	0.87	Runt-related factors_cluster_57	57	1.74909e-12		2.2346e-08		ENSG00000124813	-0.830723	0.0073467	-0.361055	0.458672
MYC	0.723	1.22	0.0585	0.258	0.807	0.802	0.853	1.26	0.998	4.26e-09	0.237	4.4	0.646	1.87	0.00395	0.0395	0.251	2.45	0.0484	0.0262	0.31	0.971	0.217	2.48	0.0555	23.6	0.026	17.7	0.999	3.68e-08	0.0498	12	0.143	5.29	0.901	1.16	bHLH-ZIP factors_cluster_7	7			0.0262004		ENSG00000136997	0.700805	0.119274	0.0975142	0.933189
NFIB	0.115	2.5	0.068	6.42	0.864	0.849	0.201	6.38	0.998	1.23e-08	0.0764	16.4	0.608	2.08	0.0136	0.0625	0.267	2.47	0.0498	0.0325	0.524	0.984	0.105	3.63	0.0398	28.1	0.0131	77.4	1	5.06e-08	0.0318	19.2	0.119	7.03	0.748	1.48	Nuclear factor 1_cluster_27	27			9.4178e-08		ENSG00000147862	0.735398	0.201134	0.283781	0.788024	Basal	LumB
CEBPD	0.103	0.39	0.0692	0.26	0.93	0.924	0.702	1.6	0.998	1.9e-08	0.329	3.62	0.566	2.2	0.00767	0.0651	0.328	2.07	0.0794	0.0669	0.268	0.971	0.344	2.06	0.132	9.04	0.0202	24.7	0.999	7.28e-08	0.0504	15.6	0.139	6.08	0.84	0.772	C/EBP-related_cluster_5	5		0.0245015			ENSG00000221869	-2.398	0.00502397	-0.901366	0.497089
TFAP2C	0.0037	6.8	0.0703	4.77	0.764	1.35	0.477	2.68	0.998	7.99e-09	0.282	4.44	0.628	1.95	0.0398	0.102	0.675	1.4	0.0958	0.0478	0.691	0.99	0.24	2.35	0.0512	23.4	0.0654	10.2	1	4.62e-08	0.0585	12.2	0.162	5.1	0.991	1.01	AP-2_cluster_6	6				0.0152493	ENSG00000087510	2.12824	1.92528e-18	2.82803	1.39488e-32	Basal	LumA
CREM	0.11	2.52	0.0711	4.43	0.815	0.8	0.419	2.98	0.998	7.06e-09	0.145	8.09	0.746	1.63	0.0116	0.0643	0.736	1.34	0.0496	0.0293	0.113	0.952	0.102	3.62	0.0982	15.5	0.0897	9.33	1	2.63e-08	0.131	6.7	0.203	4.3	0.877	0.826	CREB-related factors_cluster_18	18			0.00127101		ENSG00000095794	0.597272	0.0042127	0.270214	0.393469	Basal
FOS	0.74	1.2	0.0768	3.86	0.455	0.482	0.577	1.99	0.998	8.06e-09	0.43	2.71	0.757	0.639	0.00711	0.0653	0.319	2.2	0.0581	0.0363	0.405	0.976	0.122	3.53	0.0477	28.4	0.15	6.93	0.999	1.96e-07	0.0274	19.5	0.114	6.64	0.921	1.13	Jun-related factors_cluster_1	1		0.00833711	0.0160878		ENSG00000170345	-0.0381634	0.977828	0.197021	0.869195	LumA
ELF4	0.003	7.03	0.0801	5.62	0.827	0.817	0.854	1.26	0.998	2.83e-08	0.118	7.85	0.355	3.81	0.0101	0.074	0.318	2.22	0.17	0.122	0.43	0.98	0.155	2.88	0.125	9.21	0.0501	13.7	0.999	4.82e-08	0.0711	9.36	0.379	2.67	0.678	1.64	Ets-related factors_cluster_16	16		5.12641e-08		9.91814e-07	ENSG00000102034	-0.314429	0.710621	0.0629937	0.968622	Basal	LumA
NR2F6	0.127	0.412	0.0816	0.268	0.315	0.379	0.906	1.15	0.998	4.09e-09	0.298	3.4	0.969	0.95	0.0159	0.0984	0.362	2.08	0.104	0.0948	0.605	0.986	0.091	3.85	0.0242	27.8	0.0813	9.58	0.999	1.48e-08	0.0706	9.9	0.176	4.74	0.943	1.09	RXR-related receptors (NR2)_cluster_13	13	4.12576e-07		2.61657e-08		ENSG00000160113	-0.157447	0.895565	-1.19057	0.0428594
FOXO1	0.118	2.48	0.0817	3.71	0.748	0.738	0.739	1.53	0.998	4.18e-09	0.211	4.62	0.968	1.06	0.0122	0.0892	0.591	1.57	0.0765	0.0575	0.92	0.997	0.162	2.96	0.0906	13	0.108	7.96	0.999	1.98e-08	0.0401	13.1	0.217	4.03	0.906	0.868	Forkhead box (FOX) factors_cluster_9	9		3.39311e-08			ENSG00000150907	0.0918196	0.899608	0.0511459	0.960889	LumA
NR3C1	0.349	1.69	0.0831	3.22	0.544	0.551	0.678	1.68	0.999	4.03e-09	0.217	4.59	0.92	1.14	0.00969	0.0729	0.557	1.61	0.0833	0.0571	0.578	0.984	0.188	2.62	0.0725	14.8	0.146	6.63	0.999	3.1e-08	0.0497	12	0.134	5.68	0.866	0.817	Steroid hormone receptors (NR3)_cluster_19	19		0.00833711		0.0152493	ENSG00000113580	-0.150938	0.88261	-0.0194511	0.990059	LumA
CREB5	0.051	3.35	0.0903	3.66	0.666	0.666	0.505	2.41	0.998	1.24e-08	0.163	6.86	0.824	1.36	0.0231	0.0882	0.348	2.03	0.124	0.0703	0.489	0.981	0.14	3.21	0.117	12.5	0.0441	13.5	0.999	4.66e-08	0.0729	9.29	0.148	5.42	0.817	0.749	CREB-related factors_cluster_18	18			0.00127101		ENSG00000146592	1.73176	0.0146199	1.21184	0.164271	Basal	LumB
KLF12	0.743	0.834	0.0926	0.255	0.692	0.704	0.658	1.7	0.999	5.48e-09	0.415	2.82	0.864	1.28	0.00442	0.0353	0.149	3.65	0.0433	0.0324	0.381	0.977	0.158	2.87	0.0643	20.2	0.0187	27.2	1	3.4e-08	0.054	10.6	0.273	3.42	0.859	0.813	Three-zinc finger Krüppel-related factors_cluster_34	34	0.000237136		2.44068e-13		ENSG00000118922	0.00360497	0.997683	0.929667	0.214151
ERF	0.346	0.589	0.0978	0.327	0.699	0.688	0.682	1.69	0.999	6.78e-09	0.269	4.35	0.788	1.45	0.0069	0.0427	0.31	2.28	0.0582	0.0431	0.602	0.985	0.15	2.9	0.114	11.5	0.0366	16.9	0.999	2.47e-08	0.0848	8.43	0.259	3.51	0.959	1.06	Ets-related factors_cluster_16	16		5.12641e-08		9.91814e-07	ENSG00000105722	0.523909	0.609626	-0.701788	0.502517	Basal
ATF6	0.0013	0.0764	0.105	0.147	0.974	0.97	0.972	0.957	0.998	1.58e-08	0.39	2.88	0.943	1.11	0.0531	0.138	0.283	2.42	0.17	0.0653	0.863	0.995	0.423	1.81	0.113	21.6	0.0575	11.7	0.999	1.1e-07	0.145	6.24	0.344	2.84	0.822	0.773	bHLH-ZIP factors_cluster_7	7			0.0262004		ENSG00000118217	0.170783	0.589623	0.285722	0.310973
KLF6	0.339	1.71	0.113	3.27	0.918	0.907	0.726	1.58	0.998	5.07e-09	0.188	5.4	0.724	1.62	0.00995	0.0711	0.384	2.08	0.0656	0.0511	0.377	0.976	0.0782	4.42	0.0296	42.6	0.0541	12.5	0.999	2.61e-08	0.0324	16.7	0.185	4.42	0.895	1.16	Three-zinc finger Krüppel-related factors_cluster_34	34	0.000237136		2.44068e-13		ENSG00000067082	0.0892744	0.894046	-0.612227	0.0705351
CEBPB	0.00391	6.75	0.121	4.91	0.7	0.699	0.275	5.02	0.999	1.87e-08	0.127	9.45	0.503	2.65	0.0197	0.0805	0.336	2.16	0.0453	0.0266	0.474	0.981	0.109	3.69	0.0575	21.1	0.0525	12.8	0.999	3.63e-08	0.0814	9.83	0.135	6.25	0.841	0.777	C/EBP-related_cluster_5	5		0.0245015			ENSG00000172216	0.815377	0.308188	0.820123	0.361751	Basal
NR3C2	0.164	2.25	0.124	3.06	0.727	0.7	0.582	2.09	0.999	5.82e-09	0.224	5.24	0.818	1.37	0.0129	0.0644	0.355	2.14	0.0828	0.0562	0.489	0.981	0.316	2.16	0.19	7.29	0.0437	16.3	0.999	3.93e-08	0.0323	15.8	0.182	4.61	0.989	0.983	Steroid hormone receptors (NR3)_cluster_19	19		0.00833711		0.0152493	ENSG00000151623	1.02536	0.0147382	0.517452	0.407083	LumA
CREB3L1	0.00863	0.17	0.134	0.248	0.891	1.14	0.632	1.81	0.998	1.8e-08	0.284	4.1	0.534	2.51	0.0304	0.102	0.26	2.37	0.208	0.142	0.696	0.989	0.212	2.55	0.0583	15.8	0.028	17.8	0.999	5.98e-08	0.0453	10.6	0.286	3.26	0.95	1.08	bHLH-ZIP factors_cluster_7	7			0.0262004		ENSG00000157613	-1.7395	0.00435774	-1.11376	0.142216		Basal
XBP1	0.329	0.578	0.135	5.75	0.87	0.855	0.937	1.11	0.998	5.32e-09	0.719	1.64	0.749	0.604	0.00829	0.038	0.272	2.39	0.0737	0.0531	0.485	0.982	0.298	2.21	0.135	10.6	0.037	15.3	0.999	3.27e-08	0.0558	9.65	0.283	3.26	0.888	0.848	bHLH-ZIP factors_cluster_7	7			0.0262004		ENSG00000100219	0.111881	0.919429	0.366342	0.690504		Basal
GABPA	0.514	0.691	0.136	0.359	0.708	0.71	0.998	1	0.998	4.26e-09	0.366	2.96	0.978	1.04	0.00907	0.0843	0.355	2.15	0.133	0.108	0.294	0.971	0.191	2.74	0.0638	15.8	0.0246	21.7	0.999	2.24e-08	0.0538	11	0.18	4.68	0.925	1.11	Ets-related factors_cluster_16	16		5.12641e-08		9.91814e-07	ENSG00000154727	-0.360988	0.804308	0.148535	0.952228
ESR2	0.118	0.403	0.138	0.336	0.949	0.94	0.418	2.95	0.998	1.13e-08	0.19	5.58	0.786	1.46	0.0236	0.0979	0.614	1.5	0.0565	0.0371	0.344	0.974	0.211	2.55	0.0821	14.2	0.0908	8.96	0.999	7.76e-08	0.0581	11	0.216	4.19	0.933	1.11	Steroid hormone receptors (NR3)_cluster_55	55	0.000765461		0.00987314		ENSG00000140009	0.524533	0.354385	1.64227	9.31417e-06
ELK1	0.809	0.874	0.144	0.312	0.357	0.371	0.665	1.71	0.999	4.4e-09	0.25	4.39	0.89	1.21	0.00793	0.0568	0.42	1.9	0.0616	0.0345	0.521	0.983	0.121	3.44	0.0801	16.6	0.0223	22	1	2.35e-08	0.0631	9.82	0.158	5.03	0.901	0.859	Ets-related factors_cluster_16	16		5.12641e-08		9.91814e-07	ENSG00000126767	-0.883475	0.203993	-0.00537565	0.997594	Basal
MAX	0.143	0.426	0.149	0.346	0.74	0.739	0.553	2.09	0.999	4.91e-09	0.279	3.75	0.555	2.35	0.0148	0.0862	0.223	2.61	0.0564	0.046	0.391	0.978	0.186	2.65	0.0384	29.8	0.0414	13.5	0.999	2.61e-08	0.0562	11.4	0.156	5.39	0.783	1.38	bHLH-ZIP factors_cluster_7	7			0.0262004		ENSG00000125952	-0.0233252	0.979009	-0.0345956	0.974609
NFE2L1	0.165	2.25	0.151	2.92	0.44	0.458	0.623	1.83	0.998	1.13e-08	0.372	3.06	0.891	1.22	0.0148	0.0646	0.397	1.98	0.0756	0.0397	0.42	0.978	0.159	2.83	0.0743	21.2	0.0922	9.03	0.999	9.07e-08	0.064	9.56	0.216	4.01	0.907	1.15	Jun-related factors_cluster_1	1		0.00833711	0.0160878		ENSG00000082641	0.522608	0.107571	-0.0988025	0.899279
CREB1	0.206	0.476	0.154	0.383	0.952	0.946	0.801	1.34	0.998	3.62e-09	0.352	3.05	0.843	1.33	0.0158	0.0922	0.26	2.5	0.0761	0.0458	0.392	0.976	0.157	2.9	0.0567	29.1	0.0459	13.2	0.999	2.45e-08	0.051	10.9	0.308	3.13	0.877	1.2	CREB-related factors_cluster_18	18			0.00127101		ENSG00000118260	-0.0174614	0.993608	0.167831	0.927673		Basal
NFIX	0.845	0.897	0.166	0.365	0.988	1.01	0.567	2.06	0.998	5.34e-09	0.323	3.53	0.687	1.8	0.00849	0.0604	0.576	1.58	0.0604	0.0278	0.42	0.979	0.22	2.46	0.0944	16.4	0.0287	17.9	1	2.93e-08	0.0493	11.9	0.174	4.58	0.897	1.16	Nuclear factor 1_cluster_27	27			9.4178e-08		ENSG00000008441	0.503949	0.487775	-0.270414	0.813083	Basal
JUND	0.105	0.391	0.17	0.395	0.86	0.853	0.764	1.44	0.998	4.49e-09	0.291	3.55	0.814	1.38	0.0163	0.0944	0.296	2.34	0.077	0.0501	0.522	0.983	0.121	3.35	0.0658	22.4	0.0415	13.9	0.999	2.97e-08	0.0854	8.11	0.233	3.71	0.928	1.11	Jun-related factors_cluster_1	1		0.00833711	0.0160878		ENSG00000130522	0.142026	0.933753	-1.35803	0.101063	LumA
MAZ	0.0806	0.366	0.173	0.396	0.817	0.801	0.968	1.05	0.999	5e-09	0.296	3.82	0.794	1.43	0.0251	0.0993	0.416	1.92	0.114	0.08	0.557	0.984	0.223	2.48	0.0645	17.1	0.0791	9.57	0.999	3.12e-08	0.056	10.5	0.216	3.95	0.98	1.03	Three-zinc finger Krüppel-related factors_cluster_34	34	0.000237136		2.44068e-13		ENSG00000103495	-0.229476	0.889686	-0.428161	0.790126
FOXJ2	0.682	0.797	0.174	0.405	0.639	0.663	0.963	0.946	0.998	3.11e-09	0.477	2.32	0.866	1.27	0.00958	0.0764	0.18	3.16	0.0638	0.0384	0.363	0.976	0.158	2.97	0.057	29.9	0.0289	20.1	0.999	2.87e-08	0.0479	11.4	0.266	3.48	0.744	1.47	Forkhead box (FOX) factors_cluster_9	9		3.39311e-08			ENSG00000065970	-0.082029	0.909315	0.039293	0.970397	Basal	Her2
CEBPG	0.283	1.82	0.176	0.243	0.761	0.756	0.989	1.02	0.998	1.54e-09	0.702	1.68	0.641	0.456	0.00786	0.0577	0.248	2.5	0.0579	0.0411	0.481	0.982	0.235	2.38	0.0507	25.3	0.052	11.7	0.999	4.24e-08	0.068	9.42	0.16	5.02	0.855	0.801	C/EBP-related_cluster_5	5		0.0245015			ENSG00000153879	0.596924	0.281724	0.651268	0.270074	Basal	LumA
MAFK	0.779	1.17	0.176	2.63	0.978	1.03	0.978	0.966	0.998	4.11e-09	0.378	3.1	0.794	1.43	0.00844	0.0666	0.251	2.59	0.133	0.115	0.557	0.985	0.173	3	0.0656	13.9	0.0815	9.68	0.999	1.67e-08	0.0424	11.6	0.177	4.6	0.819	0.753	Jun-related factors_cluster_1	1		0.00833711	0.0160878		ENSG00000198517	-0.0920899	0.960709	-1.71555	0.0307134
HLTF	0.133	2.4	0.178	2.64	0.691	0.687	0.631	1.83	0.998	7.21e-09	0.421	2.92	0.631	2.07	0.0228	0.0885	0.252	2.35	0.111	0.0862	0.531	0.983	0.194	2.59	0.0623	15.6	0.0539	12.1	0.999	6.33e-08	0.101	7.47	0.231	3.76	0.667	1.71	GATA-type zinc fingers_cluster_48	48			4.14813e-15		ENSG00000071794	-0.0846542	0.96115	0.677561	0.563461
STAT1	0.00747	6.05	0.187	3.43	0.565	0.577	0.896	1.18	0.998	2.4e-08	0.306	3.71	0.459	2.84	0.0116	0.0735	0.282	2.5	0.121	0.0864	0.741	0.991	0.215	2.58	0.0939	12.3	0.0336	21.1	0.999	7.57e-08	0.0999	7.71	0.251	3.57	0.934	0.905	STAT factors_cluster_24	24		0.0335218		0.0152493	ENSG00000115415	-0.0847872	0.910945	-0.150988	0.849578
FOXA1	0.00711	0.164	0.19	0.16	0.73	0.732	0.556	2.04	0.999	1.67e-08	0.109	12.6	0.576	2.25	0.0168	0.0928	0.296	2.29	0.0837	0.0568	0.628	0.987	0.105	4.02	0.0651	20.6	0.0401	16.5	0.999	2.71e-08	0.0679	10	0.147	5.71	0.888	1.19	Forkhead box (FOX) factors_cluster_9	9		3.39311e-08			ENSG00000129514	6.90915	7.81008e-07	5.20074	0.000655272		Basal
MECOM	0.694	1.24	0.197	2.31	0.793	0.787	0.698	1.61	0.999	4.27e-09	0.23	4.44	0.94	1.11	0.0084	0.0721	0.318	2.25	0.0612	0.0457	0.442	0.98	0.204	2.57	0.0748	15.9	0.0768	9.79	0.999	2.48e-08	0.0714	9.5	0.176	4.63	0.933	1.1	GATA-type zinc fingers_cluster_48	48			4.14813e-15		ENSG00000085276	-0.0871069	0.952072	0.0548242	0.978428
ETS2	0.294	1.8	0.203	2.95	0.421	0.448	0.565	2.1	0.998	3.63e-09	0.256	4.24	0.994	0.99	0.0205	0.0957	0.352	2.1	0.0587	0.0364	0.394	0.977	0.182	2.67	0.0707	16.7	0.0982	8.61	0.999	3.38e-08	0.046	12.1	0.149	5.24	0.94	1.09	Ets-related factors_cluster_16	16		5.12641e-08		9.91814e-07	ENSG00000157557	-0.0508671	0.936394	-0.0995792	0.880917	Basal	LumB
TEF	0.0996	0.386	0.21	0.377	0.902	0.89	0.424	2.99	0.998	1.22e-08	0.281	3.89	0.878	1.23	0.027	0.11	0.678	1.42	0.0709	0.0473	0.385	0.977	0.23	2.41	0.0932	13.2	0.103	8.34	0.999	7.9e-08	0.071	9.47	0.206	4.23	0.822	1.31	C/EBP-related_cluster_5	5		0.0245015			ENSG00000167074	-0.792838	0.372463	-0.28166	0.866439	LumA
ETS1	0.227	0.511	0.21	0.395	0.893	0.884	0.656	1.73	0.998	5.55e-09	0.255	4.2	0.956	1.08	0.00742	0.069	0.32	2.16	0.0716	0.055	0.246	0.968	0.18	2.71	0.113	11.5	0.116	7.93	1	2.71e-08	0.0651	10.3	0.174	4.82	0.945	1.09	Ets-related factors_cluster_16	16		5.12641e-08		9.91814e-07	ENSG00000134954	0.811767	0.0172173	0.984957	0.00313708	Basal	LumB
ZNF75D	0.344	1.7	0.21	2.21	0.979	0.976	0.777	1.42	0.998	1.35e-08	0.306	3.54	0.846	1.3	0.00951	0.0748	0.41	1.88	0.0928	0.0706	0.355	0.976	0.23	2.41	0.0898	12.1	0.0711	10	0.999	7.35e-08	0.052	11.7	0.2	4.35	0.914	0.88	STAT factors_cluster_24	24		0.0335218		0.0152493	ENSG00000186376	-0.510395	0.447517	0.157648	0.903531
NR6A1	0.672	0.791	0.23	0.466	0.664	0.667	0.687	1.66	0.998	1.11e-08	0.272	4.2	0.719	1.63	0.0131	0.0751	0.336	2.05	0.073	0.0467	0.485	0.982	0.179	2.75	0.0599	17.6	0.0292	18.8	0.999	7.69e-08	0.0497	11.1	0.206	4.14	0.975	0.961	RXR-related receptors (NR2)_cluster_46	46	0.00237712		0.00467221		ENSG00000148200	0.0478037	0.956836	0.611268	0.149519		Her2
STAT3	0.268	0.538	0.24	0.477	0.734	0.723	0.647	1.79	0.998	5.96e-09	0.322	3.53	0.687	1.73	0.0123	0.0733	0.37	2.04	0.0779	0.0607	0.601	0.987	0.175	2.74	0.0833	12.5	0.0319	16.8	0.999	3.26e-08	0.0535	11.2	0.194	4.38	0.904	0.867	STAT factors_cluster_24	24		0.0335218		0.0152493	ENSG00000168610	0.659937	0.122779	0.365755	0.574835
FOXA2	0.349	0.59	0.243	0.492	0.74	0.736	0.726	1.53	0.998	9.66e-09	0.346	3.28	0.761	1.53	0.0174	0.0919	0.406	1.88	0.0857	0.0621	0.488	0.982	0.228	2.41	0.0745	15.3	0.0711	9.89	0.999	5.31e-08	0.0718	9.94	0.213	4.2	0.991	0.986	Forkhead box (FOX) factors_cluster_9	9		3.39311e-08			ENSG00000125798	1.52857	0.00384137	-0.342415	0.773901	Basal
ETV5	0.311	1.76	0.246	2.85	0.726	0.715	0.498	2.38	0.998	7.11e-09	0.178	6.97	0.683	1.74	0.016	0.084	0.329	2.17	0.0862	0.0723	0.358	0.975	0.258	2.37	0.0513	18.8	0.0266	26.5	0.999	1.74e-08	0.0469	12.6	0.149	5.46	0.955	0.932	Ets-related factors_cluster_16	16		5.12641e-08		9.91814e-07	ENSG00000244405	0.594702	0.259644	0.541801	0.385537	Basal	LumB
ETV4	0.681	0.796	0.253	0.466	0.618	0.634	0.947	0.919	0.998	1.12e-08	0.338	3.26	0.791	1.44	0.00865	0.0688	0.288	2.21	0.125	0.0918	0.444	0.98	0.155	2.91	0.102	11.5	0.0442	14.4	0.999	4.43e-08	0.0641	9.9	0.247	3.64	0.857	1.24	Ets-related factors_cluster_16	16		5.12641e-08		9.91814e-07	ENSG00000175832	0.301965	0.755754	0.125199	0.937245	Basal	LumB
FOSL2	0.864	1.1	0.266	2.52	0.846	0.839	0.664	1.73	0.999	5.99e-09	0.229	4.94	0.487	2.86	0.0096	0.0466	0.162	3.69	0.0818	0.0438	0.404	0.978	0.176	2.82	0.0675	25.6	0.0705	10.7	0.999	3.18e-08	0.0361	14.5	0.171	4.66	0.901	0.863	Jun-related factors_cluster_1	1		0.00833711	0.0160878		ENSG00000075426	0.231596	0.754365	0.0572705	0.966208
TFCP2	0.871	1.09	0.266	2.05	0.668	0.675	0.801	1.36	0.999	4.3e-09	0.325	3.38	0.715	1.63	0.00947	0.0622	0.269	2.36	0.0797	0.0631	0.366	0.976	0.206	2.61	0.103	11.7	0.0719	10.3	1	2.6e-08	0.0446	12.2	0.201	4.18	0.836	1.28	Grainyhead-related factors_cluster_51	51	0.00747537				ENSG00000135457	0.0240397	0.982204	0.135685	0.888653	LumA
NR4A2	0.149	0.431	0.268	0.461	0.698	0.702	0.951	1.08	0.998	4.98e-09	0.32	3.37	0.751	1.57	0.00758	0.0698	0.175	3.22	0.129	0.0874	0.597	0.986	0.202	2.64	0.106	13.2	0.0297	19.5	0.999	1.7e-08	0.0559	10.4	0.212	4.05	0.86	0.81	RXR-related receptors (NR2)_cluster_46	46	0.00237712		0.00467221		ENSG00000153234	-1.79854	0.00318245	-1.26238	0.0728975	LumA	Basal
EHF	0.301	1.78	0.271	2.12	0.904	1.12	0.592	1.97	0.998	1.37e-08	0.269	4.02	0.771	1.48	0.0201	0.0945	0.371	2	0.0816	0.0645	0.431	0.979	0.198	2.54	0.0572	16.5	0.0632	10.8	0.999	4.57e-08	0.0957	8.23	0.181	4.56	0.935	1.1	Ets-related factors_cluster_16	16		5.12641e-08		9.91814e-07	ENSG00000135373	-0.582975	0.494645	-1.77151	0.00234076	Her2
ESRRA	0.479	0.67	0.28	0.444	0.649	0.645	0.852	1.26	0.998	1.02e-08	0.344	3.41	0.547	2.42	0.0104	0.0741	0.331	2.15	0.142	0.0955	0.869	0.995	0.18	2.75	0.146	9.58	0.0403	15.1	0.999	5.06e-08	0.0464	11.8	0.191	4.37	0.893	0.852	RXR-related receptors (NR2)_cluster_46	46	0.00237712		0.00467221		ENSG00000173153	0.206644	0.8934	-1.0856	0.215474
ELK4	0.719	1.22	0.284	0.448	0.759	0.763	0.989	0.982	0.998	1.16e-08	0.322	3.37	0.951	1.09	0.00771	0.0573	0.186	3.06	0.068	0.0477	0.603	0.986	0.14	3.08	0.0568	26.1	0.0303	20.1	0.999	9.06e-08	0.0447	11.4	0.261	3.51	0.944	0.921	Ets-related factors_cluster_16	16		5.12641e-08		9.91814e-07	ENSG00000158711	-0.143712	0.924839	0.568578	0.621183	Basal
MLX	0.245	1.98	0.288	2.1	0.883	0.872	0.875	1.22	0.998	4.75e-09	0.307	3.75	0.822	1.37	0.0131	0.08	0.372	2.13	0.102	0.0878	0.321	0.972	0.149	2.99	0.0575	17.3	0.064	11.3	0.999	2.01e-08	0.047	12.5	0.23	3.98	0.977	1.03	bHLH-ZIP factors_cluster_7	7			0.0262004		ENSG00000108788	0.407876	0.503482	0.308916	0.709897
CREB3L2	0.582	0.732	0.289	0.433	0.933	0.927	0.967	0.948	0.998	1.14e-08	0.438	2.64	0.826	1.34	0.00736	0.0604	0.266	2.51	0.116	0.0874	0.471	0.982	0.198	2.64	0.0615	17.6	0.118	8.04	0.999	5.99e-08	0.068	9.16	0.294	3.25	0.939	1.09	bHLH-ZIP factors_cluster_7	7			0.0262004		ENSG00000182158	-0.850498	6.16063e-06	0.0189747	0.979441	Basal	LumB
SP1	0.236	0.516	0.292	0.496	0.804	0.796	0.529	2.21	0.999	6.5e-09	0.248	4.21	0.638	1.89	0.0122	0.0812	0.451	1.8	0.0627	0.0421	0.385	0.976	0.168	2.76	0.0558	19.5	0.0304	18.3	1	3.98e-08	0.0546	11.2	0.184	4.56	0.929	1.11	Three-zinc finger Krüppel-related factors_cluster_34	34	0.000237136		2.44068e-13		ENSG00000185591	0.0429373	0.943752	0.275513	0.481625
RARG	0.316	0.569	0.292	0.485	0.835	0.825	0.761	1.44	0.999	6.58e-09	0.215	5.3	0.763	1.53	0.0111	0.073	0.42	1.93	0.0862	0.0688	0.323	0.973	0.142	3.14	0.12	11.1	0.0409	16.3	0.999	2.5e-08	0.0705	9.32	0.243	3.76	0.991	1.01	RXR-related receptors (NR2)_cluster_20	20	6.83058e-07		6.33543e-05		ENSG00000172819	-0.102064	0.935748	-0.0895936	0.956367		Her2
SP4	0.927	1.05	0.297	0.467	0.651	0.665	0.605	1.88	0.998	4.35e-09	0.317	3.47	0.715	1.69	0.00862	0.0657	0.231	2.51	0.0613	0.034	0.322	0.974	0.145	3.04	0.0606	22	0.0323	22.6	1	3.54e-08	0.0458	12.1	0.236	3.79	0.722	1.59	Three-zinc finger Krüppel-related factors_cluster_34	34	0.000237136		2.44068e-13		ENSG00000105866	0.680443	0.351786	0.684204	0.411495
USF2	0.575	0.734	0.309	0.522	0.671	0.673	0.654	1.78	0.999	5.94e-09	0.272	4.2	0.65	1.9	0.0147	0.0748	0.321	2.14	0.0728	0.0469	0.445	0.981	0.138	2.98	0.0612	18.4	0.0295	18.4	0.999	3.07e-08	0.0447	12.9	0.163	4.97	0.904	1.15	bHLH-ZIP factors_cluster_7	7			0.0262004		ENSG00000105698	-0.245762	0.815641	-0.0453275	0.980677
ARNT	0.837	0.892	0.316	0.498	0.779	0.778	0.999	1	0.999	4.64e-09	0.407	2.84	0.768	1.49	0.00896	0.0624	0.246	2.56	0.072	0.062	0.539	0.984	0.176	2.74	0.048	21.6	0.0509	13.4	0.999	2.4e-08	0.0561	10.3	0.248	3.62	0.946	0.925	bHLH-ZIP factors_cluster_7	7			0.0262004		ENSG00000143437	0.061038	0.935272	0.283528	0.601006
STAT5B	0.925	1.05	0.332	1.89	0.842	0.832	0.733	1.5	0.998	4.64e-09	0.268	4.03	0.897	1.2	0.00864	0.0717	0.35	2.07	0.0892	0.0732	0.438	0.98	0.135	3.18	0.077	14.4	0.041	16.1	1	2.52e-08	0.0429	12.9	0.203	4.25	0.849	1.26	STAT factors_cluster_24	24		0.0335218		0.0152493	ENSG00000173757	0.365825	0.427796	0.15951	0.840575
KLF11	0.0268	3.86	0.336	2.49	0.764	0.752	0.51	2.44	0.999	6.26e-09	0.268	4.27	0.762	1.51	0.0279	0.1	0.311	2.21	0.0933	0.0624	0.336	0.973	0.219	2.51	0.136	10.2	0.0755	10.2	1	2.99e-08	0.0487	12.1	0.185	4.55	0.864	1.23	Three-zinc finger Krüppel-related factors_cluster_34	34	0.000237136		2.44068e-13		ENSG00000172059	-0.239976	0.624272	-0.325585	0.508899
FOSL1	0.518	1.44	0.343	0.478	0.98	0.977	0.667	1.74	0.998	4.8e-09	0.288	3.85	0.784	1.45	0.00954	0.0597	0.296	2.3	0.0676	0.0445	0.398	0.978	0.15	3.01	0.0939	12.4	0.0351	18.7	0.999	2.66e-08	0.0468	11.9	0.214	3.98	0.878	1.2	Jun-related factors_cluster_1	1		0.00833711	0.0160878		ENSG00000175592	0.0905256	0.946481	0.660196	0.425353	Basal	LumB
ZNF281	0.00711	0.164	0.356	0.46	0.73	0.727	0.844	1.26	0.998	1.63e-08	0.337	3.28	0.799	1.42	0.0119	0.0868	0.263	2.48	0.102	0.0886	0.713	0.99	0.294	2.23	0.0991	11.6	0.092	9.24	0.999	7e-08	0.0793	8.68	0.249	3.67	0.898	0.86	Paired-related HD factors_cluster_60	60			0.00987314		ENSG00000162702	-0.344975	0.639364	0.134527	0.914756
ZBTB7A	0.0981	0.385	0.361	0.486	0.669	0.666	0.553	2.13	0.999	6.9e-09	0.219	5.15	0.699	1.74	0.0107	0.0678	0.235	2.51	0.0846	0.0652	0.672	0.988	0.173	2.76	0.0748	15.7	0.0397	16.1	0.999	2.4e-08	0.0759	9.43	0.178	4.87	0.924	1.12	Ets-related factors_cluster_16	16		5.12641e-08		9.91814e-07	ENSG00000178951	-0.671178	0.14119	-0.429435	0.503559
BATF	0.256	0.53	0.363	0.493	0.723	0.717	0.542	2.19	0.999	5.91e-09	0.237	4.6	0.67	1.8	0.0144	0.0844	0.293	2.26	0.0791	0.0661	0.385	0.977	0.196	2.7	0.0567	18.4	0.0351	21.6	1	2.63e-08	0.0523	11.4	0.18	4.79	0.973	0.959	Jun-related factors_cluster_1	1		0.00833711	0.0160878		ENSG00000156127	-1.16254	0.0251091	-1.1916	0.0221589		Basal
RFX1	0.563	1.39	0.364	1.88	0.782	0.779	0.966	1.06	0.998	3.63e-09	0.529	2.31	0.913	1.17	0.0115	0.0782	0.211	2.84	0.0808	0.066	0.581	0.986	0.155	2.9	0.0666	17.5	0.0619	11.1	0.999	2.27e-08	0.0566	10.1	0.239	3.7	0.972	0.959	RFX-related factors_cluster_26	26	0.0125664				ENSG00000132005	0.0751765	0.960709	-0.586775	0.572153	LumA
HNF4G	0.626	1.32	0.367	1.82	0.922	0.912	0.781	1.39	0.998	4.7e-09	0.317	3.41	0.613	2.05	0.00814	0.0751	0.287	2.39	0.0873	0.072	0.445	0.98	0.204	2.65	0.0685	16	0.0358	16.9	0.999	3.18e-08	0.0526	11	0.204	4.25	0.992	0.987	TEF-1-related factors_cluster_2	2		0.0184313	0.00239938		ENSG00000164749	1.18292	0.180213	1.81602	0.0177824		Her2
WT1	0.884	0.922	0.385	1.87	0.733	0.727	0.769	1.42	0.998	3.58e-09	0.346	3.16	0.741	1.58	0.0125	0.0864	0.378	2.05	0.0778	0.0608	0.39	0.976	0.132	3.44	0.0589	23.3	0.0661	10.7	0.999	2.35e-08	0.0483	12	0.203	4.23	0.892	1.18	Paired-related HD factors_cluster_60	60			0.00987314		ENSG00000184937	-0.947252	0.00487647	-5.62131	2.07297e-24
HIC1	0.927	1.05	0.385	1.91	0.851	0.843	0.988	0.981	0.998	3.33e-09	0.415	2.82	0.805	1.41	0.00934	0.0737	0.206	3.1	0.0841	0.0688	0.532	0.984	0.168	2.83	0.077	14.9	0.0595	11.4	0.999	2.19e-08	0.0411	12.9	0.215	3.96	0.908	0.871	Nuclear factor 1_cluster_44	44			1.48865e-05		ENSG00000177374	-0.666993	0.380108	-0.88057	0.232531
TEAD1	0.639	0.771	0.394	0.58	0.798	0.794	0.681	1.64	0.999	5.07e-09	0.302	3.58	0.838	1.33	0.00801	0.0678	0.259	2.4	0.0754	0.0592	0.43	0.98	0.162	2.83	0.0751	15	0.068	10.7	1	2.35e-08	0.0509	11.7	0.229	3.92	1	1	TEF-1-related factors_cluster_2	2		0.0184313	0.00239938		ENSG00000187079	0.171351	0.886448	0.563999	0.521581	LumA	Her2
RFX3	0.683	0.797	0.4	0.584	0.599	0.597	0.916	1.14	0.998	9.53e-09	0.395	2.96	0.753	1.54	0.0133	0.0827	0.274	2.38	0.102	0.0684	0.538	0.984	0.172	2.85	0.0759	16.3	0.0478	13.8	0.999	5.48e-08	0.0547	10.5	0.209	4.1	0.991	0.987	RFX-related factors_cluster_26	26	0.0125664				ENSG00000080298	-0.132301	0.942971	0.0636429	0.980117	Basal	Her2
GATA3	0.0298	0.265	0.404	0.304	0.798	0.792	0.698	1.6	0.999	1.05e-08	0.2	8.25	0.656	1.87	0.0266	0.104	0.317	2.25	0.0785	0.0626	0.557	0.985	0.145	3.05	0.0728	15.6	0.052	12.5	0.999	1.36e-08	0.0731	9.67	0.223	4.02	0.991	1.01	GATA-type zinc fingers_cluster_48	48			4.14813e-15		ENSG00000107485	-0.739938	0.128847	-1.53583	0.000159308		Basal
RUNX1	0.603	0.75	0.427	1.71	0.93	0.922	0.568	2.09	0.998	4.65e-09	0.309	3.56	0.715	1.64	0.0112	0.0788	0.429	1.89	0.0809	0.0601	0.466	0.981	0.184	2.68	0.0619	17.9	0.0375	15.1	0.999	2.54e-08	0.0505	11.5	0.198	4.27	0.995	1.01	Runt-related factors_cluster_57	57	1.74909e-12		2.2346e-08		ENSG00000159216	-0.33642	0.227396	0.204791	0.617771	LumA
POU3F2	0.162	0.442	0.438	0.56	0.604	0.606	0.647	1.73	0.998	1.32e-08	0.305	3.64	0.767	1.48	0.013	0.0838	0.336	2.1	0.0949	0.0788	0.428	0.98	0.201	2.59	0.0993	11.5	0.0459	13.7	0.999	5.74e-08	0.103	8.04	0.197	4.41	0.865	0.813	POU domain factors_cluster_23	23		0.00104622			ENSG00000184486	5.05112	1.95567e-11	4.50584	4.81448e-09		LumA
NFATC1	0.174	2.21	0.441	1.74	0.819	0.804	0.74	1.5	0.999	5.48e-09	0.251	4.21	0.763	1.51	0.00912	0.0773	0.31	2.26	0.116	0.0805	0.523	0.983	0.226	2.54	0.0657	18.1	0.0441	15.1	1	2.99e-08	0.0615	10.1	0.226	3.96	0.989	1.02	STAT factors_cluster_24	24		0.0335218		0.0152493	ENSG00000131196	1.12936	0.0571609	1.68883	0.00145553
RFX2	0.911	1.06	0.456	1.79	0.887	0.881	0.898	1.17	0.999	4.92e-09	0.35	3.18	0.638	1.91	0.00885	0.0626	0.226	2.87	0.1	0.0801	0.614	0.987	0.166	2.82	0.0689	15.6	0.039	18.1	0.999	2.27e-08	0.0618	9.93	0.281	3.43	0.956	0.938	RFX-related factors_cluster_26	26	0.0125664				ENSG00000087903	-0.598866	0.289071	0.0297344	0.984385		Basal
NFIL3	0.0759	2.77	0.462	2.21	0.827	0.818	0.474	2.97	0.999	8.25e-09	0.203	6.6	0.567	2.32	0.0119	0.0808	0.278	2.34	0.0766	0.0456	0.613	0.986	0.149	3.1	0.081	14.8	0.0534	12.2	0.999	3.35e-08	0.0603	11.3	0.184	4.92	0.972	1.04	C/EBP-related_cluster_5	5		0.0245015			ENSG00000165030	-0.804955	0.00186568	-0.068305	0.92828	Basal
AR	0.121	0.407	0.464	2.12	0.718	0.713	0.923	1.13	0.998	7.88e-09	0.518	2.41	0.843	1.31	0.00887	0.0658	0.265	2.38	0.0683	0.0539	0.391	0.976	0.161	2.82	0.0694	14.5	0.0403	14.7	0.999	5.26e-08	0.0854	8.67	0.219	3.96	0.866	1.23	Steroid hormone receptors (NR3)_cluster_19	19		0.00833711		0.0152493	ENSG00000169083	3.69513	7.77823e-44	4.42832	6.04506e-64		Basal
TFAP2A	0.425	0.637	0.487	1.8	0.945	0.937	0.737	1.5	0.998	3.72e-09	0.317	3.46	0.74	1.57	0.0102	0.0726	0.24	2.55	0.0913	0.0674	0.342	0.973	0.186	2.66	0.0733	15.3	0.0416	16.6	1	2.85e-08	0.0544	15.4	0.198	4.43	0.95	1.08	AP-2_cluster_6	6				0.0152493	ENSG00000137203	0.564505	0.154084	-0.193665	0.801177		Basal
NFIC	0.0549	0.304	0.489	0.59	0.821	0.813	0.62	1.88	0.998	1.56e-08	0.266	4.32	0.742	1.58	0.0147	0.0816	0.338	2.1	0.0965	0.0629	0.582	0.986	0.219	2.48	0.0983	13.4	0.0682	10.6	0.999	8.05e-08	0.0644	9.74	0.185	4.43	0.876	0.831	Nuclear factor 1_cluster_27	27			9.4178e-08		ENSG00000141905	-0.599481	0.356006	-0.104726	0.945143		Basal
BHLHE41	0.794	1.16	0.49	1.59	0.74	0.734	0.623	1.83	0.998	1.37e-08	0.247	4.47	0.759	1.53	0.0122	0.0806	0.364	2.03	0.0792	0.0609	0.471	0.981	0.198	2.62	0.1	12.3	0.0397	14.5	0.999	6.67e-08	0.0631	9.94	0.189	4.46	0.983	0.975	bHLH-ZIP factors_cluster_7	7			0.0262004		ENSG00000123095	-1.34807	0.000418128	0.437979	0.444493
ETV3	0.453	0.655	0.493	0.567	0.732	0.733	0.61	1.91	0.998	1.21e-08	0.316	3.55	0.749	1.57	0.0161	0.0858	0.349	2.07	0.0739	0.0455	0.436	0.98	0.252	2.38	0.0771	15.2	0.0403	16.4	0.999	6.74e-08	0.108	7.79	0.29	3.39	0.795	1.41	Ets-related factors_cluster_16	16		5.12641e-08		9.91814e-07	ENSG00000117036	0.414596	0.41685	0.245744	0.752992
POU2F2	0.318	0.571	0.494	0.645	0.796	0.79	0.673	1.68	0.998	1.03e-08	0.322	3.53	0.805	1.41	0.0228	0.0941	0.361	2.04	0.0965	0.0709	0.479	0.982	0.193	2.59	0.0709	15.4	0.0529	11.8	0.999	5.95e-08	0.0778	9.14	0.23	3.89	0.961	1.06	POU domain factors_cluster_23	23		0.00104622			ENSG00000028277	2.1999	3.23706e-27	1.58591	4.46587e-14		LumB
NRF1	0.831	0.888	0.494	0.622	0.794	0.793	0.832	1.29	0.999	4.81e-09	0.317	3.43	0.778	1.47	0.00876	0.0717	0.248	2.45	0.0731	0.06	0.54	0.984	0.14	3.29	0.065	18.5	0.0633	11.1	0.999	2.63e-08	0.0692	9.34	0.228	3.87	0.868	0.818	Jun-related factors_cluster_77	77			0.000586868		ENSG00000106459	0.0761647	0.941858	-0.0586914	0.965418
MLXIPL	0.946	1.04	0.507	1.58	0.897	0.888	0.776	1.4	0.999	4.62e-09	0.367	3.01	0.717	1.65	0.00847	0.0746	0.277	2.41	0.0727	0.0524	0.485	0.982	0.151	3.02	0.0699	19	0.0507	12.2	0.999	3.5e-08	0.0514	11.2	0.214	4.04	0.967	0.952	bHLH-ZIP factors_cluster_7	7			0.0262004		ENSG00000009950	-3.24287	2.74029e-07	-1.71983	0.00277036
ATF4	0.952	0.967	0.507	0.643	0.915	0.907	0.865	1.24	0.999	4.23e-09	0.34	3.36	0.798	1.43	0.0123	0.0785	0.265	2.39	0.115	0.0848	0.42	0.979	0.177	2.74	0.0688	15.4	0.0507	12.3	1	1.94e-08	0.0576	10.2	0.268	3.54	0.948	0.925	C/EBP-related_cluster_5	5		0.0245015			ENSG00000128272	0.711228	0.204357	1.1349	0.0215834	Basal	LumA
STAT6	0.578	1.37	0.51	1.58	0.86	0.851	0.816	1.32	0.998	1.21e-08	0.337	3.29	0.905	1.19	0.00811	0.0757	0.319	2.21	0.116	0.089	0.584	0.985	0.193	2.67	0.0941	12.4	0.101	9.25	0.999	6.94e-08	0.0838	8.68	0.236	3.83	0.992	1.01	STAT factors_cluster_24	24		0.0335218		0.0152493	ENSG00000166888	-0.613308	0.293066	0.157588	0.898206
RFX5	0.429	1.56	0.518	1.52	0.898	0.889	0.778	1.4	0.998	1.24e-08	0.285	3.74	0.696	1.71	0.012	0.0831	0.334	2.15	0.117	0.0782	0.506	0.983	0.173	2.77	0.0821	15.2	0.0526	12	0.999	4.87e-08	0.0849	8.58	0.229	3.87	0.875	0.829	RFX-related factors_cluster_26	26	0.0125664				ENSG00000143390	-0.0971898	0.879499	0.251337	0.639492	Basal	Her2
BACH2	0.838	1.12	0.521	0.608	0.848	0.84	0.732	1.5	0.998	1.13e-08	0.448	2.68	0.68	1.77	0.00937	0.0714	0.257	2.53	0.0719	0.0624	0.46	0.981	0.21	2.57	0.0687	15.1	0.0727	10.4	0.999	6.43e-08	0.0629	9.87	0.233	3.86	0.965	0.95	Jun-related factors_cluster_1	1		0.00833711	0.0160878		ENSG00000112182	0.515923	0.338289	0.344202	0.654947		LumB
ZNF263	0.833	0.89	0.523	1.6	0.993	0.991	0.713	1.57	0.998	1.3e-08	0.316	3.51	0.694	1.71	0.0101	0.0687	0.326	2.15	0.089	0.0685	0.474	0.982	0.206	2.56	0.0975	12.3	0.07	10.5	0.999	7.47e-08	0.066	9.57	0.212	4.06	0.917	0.884	Paired-related HD factors_cluster_60	60			0.00987314		ENSG00000006194	-0.101656	0.901468	0.237535	0.756141
FOXO4	0.299	0.559	0.525	0.65	0.723	0.723	0.752	1.47	0.998	1.23e-08	0.346	3.27	0.752	1.54	0.0169	0.0888	0.354	2.07	0.103	0.0778	0.443	0.98	0.255	2.38	0.103	11.7	0.0414	14.4	0.999	5.42e-08	0.0667	10	0.21	4.19	0.966	0.951	Forkhead box (FOX) factors_cluster_9	9		3.39311e-08			ENSG00000184481	0.339809	0.569461	-0.0970763	0.932295	LumA
FOXF2	0.72	1.22	0.526	1.54	0.75	0.739	0.66	1.73	0.999	5.62e-09	0.259	4.57	0.78	1.48	0.0115	0.0669	0.314	2.24	0.0823	0.063	0.639	0.987	0.183	2.68	0.0768	15	0.045	13.4	0.999	2.66e-08	0.0622	10.4	0.207	4.26	0.996	1.01	Forkhead box (FOX) factors_cluster_9	9		3.39311e-08			ENSG00000137273	-0.0615435	0.949319	0.0561888	0.964313		LumB
KLF15	0.869	1.1	0.539	1.56	0.892	0.882	0.752	1.46	0.999	5.01e-09	0.352	3.21	0.669	1.81	0.00956	0.0712	0.254	2.5	0.0757	0.0663	0.508	0.983	0.308	2.25	0.076	13.8	0.0426	13.9	0.999	2.65e-08	0.0545	12.1	0.197	4.4	0.963	0.947	Three-zinc finger Krüppel-related factors_cluster_34	34	0.000237136		2.44068e-13		ENSG00000163884	0.850964	0.0919718	-0.0326103	0.983722
DBP	0.599	0.748	0.559	0.673	0.877	0.87	0.606	1.92	0.999	5.82e-09	0.251	4.19	0.627	2	0.0103	0.0779	0.291	2.26	0.0759	0.0539	0.477	0.981	0.17	2.73	0.0704	16	0.0416	16.2	1	3.19e-08	0.0565	12	0.18	4.95	0.958	1.06	C/EBP-related_cluster_5	5		0.0245015			ENSG00000105516	-0.444496	0.674828	-0.351015	0.801203	LumA
SREBF1	0.357	0.596	0.567	1.58	0.878	0.868	0.762	1.44	0.998	1.01e-08	0.4	2.96	0.712	1.67	0.0101	0.0732	0.276	2.35	0.0796	0.0526	0.513	0.983	0.195	2.61	0.105	12.4	0.0862	9.82	0.999	5.91e-08	0.0582	10.3	0.217	4.01	0.969	0.955	bHLH-ZIP factors_cluster_7	7			0.0262004		ENSG00000072310	-0.574412	0.590624	-1.46148	0.0557348
KLF5	0.0725	2.8	0.57	1.61	0.883	0.876	0.595	2.02	0.999	5.61e-09	0.252	4.31	0.677	1.76	0.0216	0.0933	0.332	2.13	0.0833	0.0626	0.462	0.981	0.207	2.55	0.0713	15.2	0.0473	12.6	1	2.82e-08	0.06	10.6	0.196	4.35	0.932	1.11	Three-zinc finger Krüppel-related factors_cluster_34	34	0.000237136		2.44068e-13		ENSG00000102554	-0.0684554	0.910483	-0.0155414	0.986977
KLF3	0.385	1.63	0.57	1.5	0.811	0.806	0.683	1.64	0.998	1.47e-08	0.289	3.74	0.678	1.78	0.00981	0.0696	0.263	2.41	0.0885	0.0666	0.613	0.986	0.23	2.46	0.0738	15.9	0.078	10.2	0.999	7.82e-08	0.0556	11.1	0.191	4.43	0.892	0.852	Three-zinc finger Krüppel-related factors_cluster_34	34	0.000237136		2.44068e-13		ENSG00000109787	-0.251068	0.732841	-0.636462	0.247876
MITF	0.31	0.566	0.577	0.705	0.805	0.801	0.848	1.26	0.998	1.17e-08	0.349	3.19	0.745	1.56	0.0134	0.0849	0.287	2.27	0.111	0.0828	0.472	0.982	0.194	2.62	0.075	13.9	0.0526	12	0.999	5.57e-08	0.0546	10.5	0.227	3.91	0.955	0.937	bHLH-ZIP factors_cluster_7	7			0.0262004		ENSG00000187098	1.65509	0.000324924	0.196736	0.876411
ZKSCAN5	0.84	1.12	0.577	1.44	0.906	0.896	0.733	1.51	0.999	4.9e-09	0.286	3.71	0.752	1.54	0.0116	0.0825	0.315	2.23	0.0958	0.073	0.458	0.98	0.191	2.66	0.0692	16.6	0.0445	15.7	0.999	2.15e-08	0.0546	11	0.209	4.15	0.959	1.06	Ets-related factors_cluster_16	16		5.12641e-08		9.91814e-07	ENSG00000196652	-0.199249	0.612903	0.038452	0.96169
NFAT5	0.842	1.12	0.581	0.692	0.855	0.847	0.64	1.78	0.998	4.94e-09	0.309	3.5	0.804	1.42	0.0108	0.0792	0.359	2.06	0.0797	0.0569	0.391	0.977	0.174	2.74	0.0766	15.8	0.0559	11.6	1	2.28e-08	0.0526	11.2	0.204	4.15	0.939	1.1	STAT factors_cluster_24	24		0.0335218		0.0152493	ENSG00000102908	-0.260783	0.849825	0.116628	0.956367
RORB	0.338	0.584	0.592	0.679	0.74	0.734	0.712	1.55	0.998	1.35e-08	0.292	3.73	0.801	1.41	0.0117	0.0803	0.309	2.2	0.0909	0.0742	0.596	0.986	0.158	3.02	0.0781	14	0.0464	15.2	0.999	6.74e-08	0.0539	11	0.214	4.1	0.983	0.974	RXR-related receptors (NR2)_cluster_46	46	0.00237712		0.00467221		ENSG00000198963	0.122737	0.955276	2.11722	0.0194829		Basal
NFATC4	0.29	0.552	0.595	0.684	0.827	0.822	0.809	1.34	0.999	4.91e-09	0.274	3.92	0.748	1.54	0.0116	0.0809	0.246	2.58	0.102	0.0817	0.472	0.982	0.174	2.78	0.0653	14.9	0.0461	16.4	1	2.23e-08	0.0631	9.92	0.216	4.09	0.906	0.867	STAT factors_cluster_24	24		0.0335218		0.0152493	ENSG00000100968	5.71588	2.78766e-16	1.55641	0.150995
RARB	0.149	2.32	0.599	1.61	0.728	0.722	0.761	1.44	0.998	1.25e-08	0.265	4.28	0.842	1.32	0.0224	0.0947	0.331	2.19	0.0971	0.0735	0.499	0.982	0.184	2.71	0.0854	13.6	0.0653	11	0.999	5.79e-08	0.0669	9.55	0.205	4.17	0.973	0.961	RXR-related receptors (NR2)_cluster_20	20	6.83058e-07		6.33543e-05		ENSG00000077092	4.25053	8.11669e-09	0.949988	0.536626	Basal	LumB
HES2	0.526	0.698	0.611	1.41	0.847	0.84	0.84	1.28	0.999	4.19e-09	0.341	3.19	0.766	1.5	0.00941	0.0804	0.284	2.32	0.0765	0.0647	0.449	0.98	0.177	2.77	0.0673	17.5	0.0619	11.2	0.999	2.43e-08	0.0551	10.7	0.217	4.01	0.987	1.02	bHLH-ZIP factors_cluster_7	7			0.0262004		ENSG00000069812	-0.244869	0.720013	-0.179111	0.848228
ELF2	0.312	0.566	0.612	0.706	0.701	0.698	0.819	1.31	0.998	1.33e-08	0.337	3.26	0.719	1.65	0.0105	0.0774	0.301	2.22	0.0806	0.0597	0.529	0.984	0.169	2.8	0.0843	14.6	0.0491	12.8	0.999	6.65e-08	0.064	9.93	0.206	4.17	0.932	0.905	Ets-related factors_cluster_16	16		5.12641e-08		9.91814e-07	ENSG00000109381	0.0512585	0.958145	0.249526	0.763845	LumA
NR4A1	0.479	1.49	0.618	1.37	0.804	0.797	0.715	1.55	0.999	4.8e-09	0.297	3.61	0.746	1.55	0.0131	0.0862	0.326	2.19	0.0796	0.0697	0.496	0.982	0.169	2.84	0.0636	16.9	0.0601	11.5	1	2.81e-08	0.0634	9.9	0.201	4.24	0.975	0.965	RXR-related receptors (NR2)_cluster_46	46	0.00237712		0.00467221		ENSG00000123358	0.804812	0.438137	2.56358	0.000137671
CLOCK	0.332	0.58	0.623	0.721	0.831	0.823	0.606	1.96	0.999	6.48e-09	0.261	4.34	0.697	1.71	0.0107	0.0706	0.277	2.35	0.0729	0.0624	0.54	0.984	0.171	2.78	0.0788	13.6	0.0457	13.9	0.999	2.34e-08	0.0684	9.49	0.215	4.06	0.935	0.908	bHLH-ZIP factors_cluster_7	7			0.0262004		ENSG00000134852	-0.587515	0.577327	-0.0484966	0.983722
BCL6	0.686	1.25	0.627	0.674	0.816	0.812	0.884	1.2	0.998	4.48e-09	0.387	3.02	0.733	1.59	0.01	0.0744	0.271	2.37	0.0897	0.0754	0.446	0.981	0.157	3.06	0.0678	15.9	0.0482	16	0.999	2.43e-08	0.06	10.2	0.232	3.88	0.942	0.918	STAT factors_cluster_24	24		0.0335218		0.0152493	ENSG00000113916	0.0753098	0.875349	-0.328551	0.265882
BHLHE40	0.0482	0.295	0.629	0.644	0.766	0.762	0.778	1.4	0.998	5.86e-09	0.279	3.92	0.794	1.44	0.0167	0.0874	0.302	2.25	0.101	0.0784	0.467	0.981	0.164	2.84	0.092	12.7	0.0558	17.9	1	2.4e-08	0.0693	9.59	0.223	4.01	0.998	0.998	bHLH-ZIP factors_cluster_7	7			0.0262004		ENSG00000134107	-1.53103	4.52691e-07	-0.190782	0.801177
SMAD5	0.46	0.659	0.636	0.747	0.75	0.745	0.782	1.39	0.999	4.84e-09	0.308	3.56	0.768	1.51	0.0109	0.0777	0.269	2.47	0.0897	0.0688	0.505	0.983	0.165	2.85	0.0763	16.1	0.0468	14.2	0.999	2.46e-08	0.0616	10.1	0.205	4.19	0.987	0.981	SMAD factors_cluster_15	15	4.35791e-05				ENSG00000113658	-0.0926222	0.943623	0.345214	0.759052		Basal
GMEB2	0.404	1.6	0.637	1.44	0.967	1.04	0.785	1.39	0.998	1.39e-08	0.295	3.66	0.66	1.88	0.0133	0.0834	0.317	2.2	0.0967	0.0689	0.429	0.98	0.201	2.6	0.0815	15.2	0.0561	11.7	0.999	6.82e-08	0.0576	10.5	0.217	4	0.979	0.97	CREB-related factors_cluster_18	18			0.00127101		ENSG00000101216	-0.10854	0.925806	-0.164191	0.900624
FOXJ3	0.659	1.28	0.648	1.36	0.866	0.855	0.694	1.62	0.999	5.06e-09	0.304	3.71	0.758	1.53	0.0137	0.0817	0.378	2.03	0.0921	0.0707	0.477	0.982	0.233	2.47	0.0725	15.1	0.0453	13.8	1	2.51e-08	0.0555	11.1	0.196	4.35	0.954	0.933	Forkhead box (FOX) factors_cluster_9	9		3.39311e-08			ENSG00000198815	0.413573	0.0774866	0.161017	0.70232
NR2C1	0.72	1.22	0.669	1.34	0.88	0.869	0.812	1.34	0.998	1.35e-08	0.299	3.58	0.771	1.48	0.00997	0.0779	0.3	2.3	0.0995	0.0782	0.432	0.979	0.192	2.66	0.0747	14.1	0.0458	14	0.999	6.7e-08	0.055	11.2	0.196	4.4	0.912	0.876	RXR-related receptors (NR2)_cluster_46	46	0.00237712		0.00467221		ENSG00000120798	-0.0241176	0.990687	0.0815805	0.966506
MLXIP	0.115	2.49	0.677	1.44	0.857	0.847	0.716	1.54	0.998	1.49e-08	0.271	4.12	0.714	1.67	0.0187	0.09	0.327	2.15	0.087	0.0677	0.514	0.983	0.191	2.65	0.0832	14	0.0505	15.7	0.999	6.28e-08	0.0644	10	0.198	4.35	0.999	1	bHLH-ZIP factors_cluster_7	7			0.0262004		ENSG00000175727	0.0604149	0.949229	-0.286581	0.696867
GATA6	0.489	0.676	0.693	0.745	0.834	0.828	0.794	1.38	0.998	1.07e-08	0.423	2.91	0.733	1.59	0.0149	0.0864	0.282	2.35	0.0965	0.0708	0.555	0.985	0.211	2.58	0.0783	17.2	0.0571	11.7	0.999	6.33e-08	0.0719	9.37	0.292	3.51	0.966	1.05	GATA-type zinc fingers_cluster_48	48			4.14813e-15		ENSG00000141448	0.028676	0.976995	-1.60866	1.09665e-06	Basal	LumB
FOXC1	0.21	2.08	0.696	1.47	0.829	0.822	0.621	1.97	0.999	5.68e-09	0.284	4.79	0.749	1.55	0.0127	0.0811	0.302	2.24	0.0877	0.0678	0.454	0.981	0.203	2.59	0.0776	14.6	0.0538	12	0.999	2.05e-08	0.0615	10	0.215	4.07	0.96	0.942	Forkhead box (FOX) factors_cluster_9	9		3.39311e-08			ENSG00000054598	-0.0640521	0.919852	0.0499775	0.953513	Basal	LumB
CREB3	0.642	0.773	0.701	1.34	0.922	0.91	0.73	1.51	0.999	4.93e-09	0.286	3.87	0.771	1.5	0.0113	0.0752	0.278	2.36	0.0898	0.0699	0.531	0.984	0.164	3.02	0.0764	16.2	0.0527	15.4	0.999	2.14e-08	0.0778	9.13	0.261	3.69	0.905	0.865	bHLH-ZIP factors_cluster_7	7			0.0262004		ENSG00000107175	-0.166028	0.888057	0.138096	0.926462	LumA
ETV1	0.883	0.921	0.71	1.27	0.815	0.807	0.788	1.39	0.999	4.35e-09	0.317	3.45	0.738	1.57	0.0126	0.0842	0.324	2.18	0.0984	0.073	0.557	0.984	0.194	2.65	0.0811	14.1	0.0467	13	0.999	2.53e-08	0.057	11.2	0.192	4.52	0.937	0.909	Ets-related factors_cluster_16	16		5.12641e-08		9.91814e-07	ENSG00000006468	-0.533672	0.237249	-0.173347	0.844958
HIC2	0.342	1.71	0.716	0.784	0.767	0.762	0.813	1.34	0.998	1.12e-08	0.345	3.28	0.729	1.61	0.0103	0.0745	0.278	2.37	0.0839	0.0704	0.535	0.984	0.175	2.79	0.0735	14.8	0.0497	12.7	0.999	5.51e-08	0.0613	10	0.211	4.09	0.984	0.976	Nuclear factor 1_cluster_44	44			1.48865e-05		ENSG00000169635	0.632156	0.275551	-0.0514164	0.973982
ARNTL	0.42	1.58	0.716	1.27	0.77	0.765	0.8	1.36	0.998	4.62e-09	0.386	3.06	0.824	1.37	0.0145	0.086	0.311	2.21	0.114	0.08	0.507	0.983	0.183	2.69	0.0715	14.8	0.0553	11.8	0.999	3.08e-08	0.0603	10.1	0.218	4.02	0.962	1.06	bHLH-ZIP factors_cluster_7	7			0.0262004		ENSG00000133794	0.299338	0.638449	0.448792	0.460812
NPAS2	0.378	1.64	0.754	1.23	0.784	0.779	0.716	1.55	0.998	4.91e-09	0.305	3.58	0.755	1.53	0.0164	0.086	0.307	2.21	0.0921	0.072	0.443	0.979	0.2	2.61	0.0856	13.3	0.0528	12	0.999	2.63e-08	0.0582	10.6	0.201	4.3	0.996	1.01	bHLH-ZIP factors_cluster_7	7			0.0262004		ENSG00000170485	0.162258	0.656429	0.409718	0.11775
HES1	0.429	0.64	0.756	1.22	0.816	0.809	0.695	1.61	0.998	1.24e-08	0.294	3.68	0.732	1.6	0.0109	0.0799	0.306	2.22	0.0834	0.0687	0.448	0.98	0.174	2.76	0.0742	14.3	0.0514	12.2	0.999	7.2e-08	0.0572	10.5	0.213	4.08	0.981	1.03	bHLH-ZIP factors_cluster_7	7			0.0262004		ENSG00000114315	0.0679787	0.950566	0.567368	0.371788
NFE2L2	0.326	1.74	0.757	1.26	0.754	0.743	0.672	1.71	0.998	1.33e-08	0.289	3.74	0.706	1.69	0.0109	0.0799	0.305	2.22	0.0861	0.0664	0.461	0.981	0.194	2.66	0.115	12.2	0.0493	13.1	0.999	7.37e-08	0.0628	9.96	0.201	4.26	0.983	1.03	Jun-related factors_cluster_1	1		0.00833711	0.0160878		ENSG00000116044	-0.575891	0.51267	-0.482921	0.673197
NFATC3	0.858	1.1	0.764	1.26	0.875	0.864	0.805	1.36	0.999	4.87e-09	0.291	3.69	0.745	1.55	0.0109	0.0739	0.284	2.4	0.0827	0.0675	0.567	0.985	0.17	2.77	0.088	13.4	0.064	11.4	0.999	2.52e-08	0.0595	10.3	0.225	3.97	0.929	0.899	STAT factors_cluster_24	24		0.0335218		0.0152493	ENSG00000072736	0.637308	0.0307255	0.419726	0.272467
ELF1	0.189	0.464	0.773	0.802	0.864	0.853	0.726	1.52	0.998	1.34e-08	0.295	3.69	0.733	1.59	0.0258	0.0905	0.36	2.1	0.0908	0.0705	0.461	0.981	0.181	2.69	0.0742	15	0.0478	12.7	0.999	6.7e-08	0.0583	10.5	0.207	4.16	0.996	0.994	Ets-related factors_cluster_16	16		5.12641e-08		9.91814e-07	ENSG00000120690	0.211978	0.694306	0.418396	0.352012	LumA	Basal
SMAD3	0.672	0.791	0.783	1.23	0.761	0.747	0.728	1.52	0.998	1.17e-08	0.321	3.46	0.821	1.39	0.0105	0.078	0.321	2.18	0.0895	0.0708	0.519	0.983	0.202	2.61	0.097	12.9	0.0852	10.8	0.999	7.34e-08	0.0571	10.5	0.207	4.15	0.951	0.929	SMAD factors_cluster_15	15	4.35791e-05				ENSG00000166949	-0.15571	0.734999	-0.194656	0.704027
GATA2	0.173	0.451	0.784	0.789	0.809	0.803	0.669	1.76	0.999	5.38e-09	0.29	3.91	0.715	1.65	0.0116	0.0796	0.304	2.23	0.0885	0.0694	0.494	0.983	0.213	2.57	0.0739	15.1	0.0501	13.6	0.999	2.31e-08	0.0655	9.89	0.211	4.12	0.945	0.921	GATA-type zinc fingers_cluster_48	48			4.14813e-15		ENSG00000179348	1.10163	0.0114794	0.110962	0.929621		Basal
KLF9	0.514	0.691	0.793	1.22	0.747	0.717	0.733	1.51	0.999	4.48e-09	0.314	3.52	0.828	1.37	0.0107	0.0787	0.306	2.23	0.0801	0.0676	0.481	0.982	0.189	2.66	0.0862	13.3	0.053	12.1	1	2.51e-08	0.0594	10.9	0.201	4.32	0.986	0.98	Three-zinc finger Krüppel-related factors_cluster_34	34	0.000237136		2.44068e-13		ENSG00000119138	-0.0801431	0.950744	1.12465	0.0476242
STAT5A	0.638	0.771	0.797	0.851	0.818	0.811	0.73	1.51	0.998	1.29e-08	0.312	3.52	0.711	1.68	0.0108	0.079	0.288	2.27	0.0928	0.0726	0.499	0.983	0.22	2.57	0.088	13.3	0.0609	11.6	0.999	6.16e-08	0.0602	10.1	0.202	4.23	0.968	0.954	STAT factors_cluster_24	24		0.0335218		0.0152493	ENSG00000126561	0.530493	0.417134	0.191314	0.87375
FOXN3	0.763	1.18	0.8	1.21	0.761	0.748	0.737	1.49	0.999	4.64e-09	0.318	3.47	0.803	1.42	0.0123	0.0824	0.322	2.18	0.0849	0.0701	0.487	0.982	0.176	2.78	0.079	13.9	0.0507	13.3	1	2.23e-08	0.0587	10.8	0.21	4.11	0.965	1.06	Forkhead box (FOX) factors_cluster_9	9		3.39311e-08			ENSG00000053254	-0.276036	0.232867	0.287543	0.247265		LumB
RORA	0.667	1.27	0.803	1.18	0.791	0.784	0.755	1.46	0.999	4.73e-09	0.3	3.6	0.752	1.54	0.0144	0.0842	0.346	2.14	0.0842	0.0669	0.472	0.981	0.177	2.73	0.0756	15	0.065	11.5	1	2.16e-08	0.06	10.1	0.217	4.04	0.972	0.959	RXR-related receptors (NR2)_cluster_46	46	0.00237712		0.00467221		ENSG00000069667	1.49515	0.116397	3.17711	3.61081e-05	LumA
ZNF148	0.84	0.894	0.808	1.18	0.882	0.868	0.704	1.59	0.998	1.27e-08	0.291	3.75	0.742	1.57	0.0109	0.0804	0.292	2.26	0.0858	0.0647	0.457	0.98	0.205	2.61	0.078	14.9	0.0526	12.1	0.999	6.4e-08	0.0606	10.2	0.206	4.17	0.993	0.99	Three-zinc finger Krüppel-related factors_cluster_34	34	0.000237136		2.44068e-13		ENSG00000163848	-0.33407	0.807848	0.342201	0.837913
ATF1	0.814	0.878	0.81	1.18	0.803	0.798	0.706	1.57	0.999	5.16e-09	0.293	3.89	0.722	1.63	0.0126	0.0742	0.339	2.15	0.0892	0.0701	0.459	0.98	0.191	2.66	0.108	12.7	0.05	12.5	1	2.48e-08	0.059	10.5	0.201	4.33	0.949	0.926	CREB-related factors_cluster_18	18			0.00127101		ENSG00000123268	0.119653	0.934772	0.438156	0.713388
THAP1	0.751	0.838	0.815	1.16	0.788	0.78	0.734	1.5	0.998	1.27e-08	0.315	3.5	0.76	1.52	0.0107	0.0783	0.301	2.25	0.0847	0.0678	0.463	0.981	0.183	2.69	0.0824	13.9	0.0616	11.7	0.999	6.81e-08	0.0601	10.3	0.21	4.13	0.997	1	Nuclear factor 1_cluster_44	44			1.48865e-05		ENSG00000131931	0.111638	0.919568	0.216026	0.849578
KLF10	0.56	1.38	0.841	1.14	0.801	0.794	0.713	1.57	0.999	5.24e-09	0.299	3.65	0.73	1.6	0.0111	0.0778	0.315	2.21	0.0883	0.0705	0.494	0.982	0.195	2.64	0.0821	13.7	0.0639	11.6	1	2.2e-08	0.0602	10.2	0.209	4.12	1	1	Three-zinc finger Krüppel-related factors_cluster_34	34	0.000237136		2.44068e-13		ENSG00000155090	0.0946982	0.802588	0.630317	0.000836616
FOXK2	0.0291	3.79	0.85	1.18	0.841	0.832	0.741	1.49	0.998	1.33e-08	0.307	3.56	0.711	1.7	0.0214	0.0859	0.3	2.24	0.0892	0.0687	0.49	0.982	0.193	2.65	0.0782	14.9	0.0487	12.8	0.999	6.66e-08	0.0613	10	0.221	4	0.968	0.955	Forkhead box (FOX) factors_cluster_9	9		3.39311e-08			ENSG00000141568	0.287698	0.674895	-0.567312	0.32335	Basal
RXRB	0.317	0.57	0.857	0.89	0.845	0.834	0.706	1.59	0.998	1.36e-08	0.306	3.57	0.726	1.63	0.011	0.079	0.305	2.23	0.092	0.0622	0.48	0.982	0.188	2.67	0.0797	14.5	0.0597	11.9	0.999	7.08e-08	0.0698	9.74	0.224	4	0.982	0.974	RXR-related receptors (NR2)_cluster_20	20	6.83058e-07		6.33543e-05		ENSG00000204231	-0.0512095	0.970459	0.000536544	0.99954	Basal
RARA	0.339	0.584	0.87	0.895	0.826	0.819	0.71	1.58	0.998	1.36e-08	0.302	3.76	0.731	1.61	0.0129	0.0818	0.323	2.19	0.0888	0.0685	0.475	0.982	0.194	2.65	0.0798	14.2	0.0496	12.4	0.999	6.57e-08	0.0612	10.1	0.206	4.19	0.977	0.966	Thyroid hormone receptor-related factors (NR1)_cluster_30	30	1.26439e-09		1.71604e-05		ENSG00000131759	0.181622	0.892007	-0.171342	0.915794		Basal
NR2F2	0.376	0.607	0.873	1.11	0.805	0.799	0.726	1.52	0.998	1.3e-08	0.3	3.66	0.769	1.51	0.0113	0.078	0.308	2.22	0.0866	0.0661	0.476	0.982	0.178	2.73	0.0822	14.1	0.0504	12.9	0.999	6.35e-08	0.0602	10.3	0.205	4.22	0.954	0.933	RXR-related receptors (NR2)_cluster_46	46	0.00237712		0.00467221		ENSG00000185551	-0.00517327	0.995322	0.776124	0.00159438	LumA	Basal
ATF2	0.892	0.927	0.884	0.909	0.832	0.823	0.738	1.49	0.999	4.83e-09	0.304	3.58	0.742	1.57	0.0109	0.0786	0.299	2.31	0.0857	0.0657	0.506	0.983	0.18	2.76	0.0864	15.2	0.0541	12.2	0.999	2.45e-08	0.0626	9.99	0.222	4.02	0.955	0.936	CREB-related factors_cluster_18	18			0.00127101		ENSG00000115966	-0.573996	0.573829	-0.36168	0.809637		Basal
NR2C2	0.67	1.27	0.938	0.948	0.816	0.809	0.725	1.53	0.998	1.34e-08	0.305	3.62	0.738	1.58	0.0132	0.0782	0.335	2.21	0.085	0.0675	0.483	0.981	0.184	2.69	0.086	14	0.0499	12.5	0.999	6.39e-08	0.0602	10.2	0.208	4.14	0.969	0.956	RXR-related receptors (NR2)_cluster_46	46	0.00237712		0.00467221		ENSG00000177463	0.161993	0.819059	0.440964	0.416162
TFE3	0.816	0.879	0.941	0.954	0.81	0.804	0.724	1.53	0.998	1.31e-08	0.305	3.57	0.746	1.56	0.0111	0.08	0.312	2.23	0.0846	0.0678	0.483	0.982	0.191	2.68	0.0783	14.4	0.05	12.5	0.999	6.35e-08	0.0603	10.2	0.208	4.14	0.97	0.957	bHLH-ZIP factors_cluster_7	7			0.0262004		ENSG00000068323	-0.793524	0.153585	0.348983	0.715991
SREBF2	0.786	1.16	0.95	0.957	0.806	0.791	0.725	1.53	0.999	4.9e-09	0.319	3.52	0.746	1.56	0.0109	0.0794	0.299	2.26	0.084	0.0678	0.494	0.982	0.18	2.71	0.0781	14.4	0.0554	12.7	0.999	2.4e-08	0.0718	9.95	0.21	4.12	0.974	0.963	bHLH-ZIP factors_cluster_7	7			0.0262004		ENSG00000198911	-0.172215	0.865005	-0.232787	0.834741
BACH1	0.545	1.4	0.954	0.958	0.835	0.82	0.752	1.48	0.998	1.3e-08	0.314	3.53	0.742	1.57	0.0108	0.0796	0.3	2.26	0.0994	0.0694	0.485	0.982	0.188	2.69	0.0801	14.2	0.052	12.6	0.999	6.5e-08	0.0602	10.2	0.208	4.14	0.968	0.953	Jun-related factors_cluster_1	1		0.00833711	0.0160878		ENSG00000156273	-0.295233	0.821288	0.212097	0.908628		LumB
NR2F1	0.384	0.612	0.959	0.96	0.83	0.817	0.73	1.51	0.998	1.3e-08	0.319	3.53	0.742	1.6	0.0122	0.0805	0.321	2.28	0.0888	0.0684	0.48	0.982	0.181	2.71	0.0803	14.4	0.0503	12.5	0.999	6.42e-08	0.063	10.1	0.219	4.09	0.973	0.96	RXR-related receptors (NR2)_cluster_13	13	4.12576e-07		2.61657e-08		ENSG00000175745	1.81769	4.05741e-14	1.40783	1.64101e-08		Basal
SMAD4	0.621	0.76	0.97	0.977	0.809	0.801	0.728	1.52	0.998	1.31e-08	0.306	3.57	0.742	1.57	0.0109	0.0796	0.299	2.25	0.0848	0.0674	0.484	0.982	0.181	2.71	0.0794	14.2	0.0578	12.3	0.999	6.74e-08	0.062	10.1	0.208	4.15	0.971	0.958	SMAD factors_cluster_15	15	4.35791e-05				ENSG00000141646	0.390999	0.324742	-0.203852	0.752352		Her2
MNT	0.711	1.23	0.975	0.98	0.812	0.799	0.751	1.49	0.999	4.84e-09	0.317	3.54	0.746	1.56	0.011	0.0796	0.317	2.27	0.0848	0.0676	0.487	0.982	0.182	2.71	0.0818	14.2	0.0502	12.5	0.999	2.65e-08	0.0603	10.2	0.208	4.14	0.971	0.957	bHLH-ZIP factors_cluster_7	7			0.0262004		ENSG00000070444	-0.09276	0.902739	-0.30077	0.61793
PPARG	0.414	0.631	0.98	0.982	0.817	0.808	0.733	1.51	0.999	4.87e-09	0.304	3.57	0.746	1.58	0.0109	0.0798	0.3	2.25	0.0899	0.0681	0.486	0.982	0.197	2.69	0.0798	14.2	0.0558	12.6	0.999	2.43e-08	0.0613	10.2	0.214	4.12	0.976	0.966	Steroid hormone receptors (NR3)_cluster_55	55	0.000765461		0.00987314		ENSG00000132170	0.922727	0.00014922	0.992846	4.65089e-05	LumA
SP2	0.665	1.27	0.982	0.986	0.811	0.802	0.729	1.51	0.999	4.82e-09	0.31	3.56	0.745	1.56	0.0108	0.0797	0.301	2.25	0.0925	0.0671	0.492	0.982	0.182	2.7	0.0797	14.3	0.0509	12.5	0.999	2.46e-08	0.0625	10.1	0.208	4.14	0.972	0.96	Three-zinc finger Krüppel-related factors_cluster_34	34	0.000237136		2.44068e-13		ENSG00000167182	0.0276984	0.987801	0.103904	0.953513
SMAD1	0.000151	0	0.998	7.6e-10	0.515	0.497	0.746	0.664	0.999	2.21e-09	0.665	1.75	0.849	1.28	0.0111	0.0744	0.302	2.64	0.197	0.184	0.816	1.01	0.295	2.4	0.0368	23.3	0.199	5.37	1	1.22e-08	0.104	7.45	0.182	4.91	0.793	0.732	SMAD factors_cluster_15	15	4.35791e-05				ENSG00000170365	0.505198	0.298938	1.04609	0.00591397		Basal
[truncated: 1 more columns]

## Sheet: Any.relapse
TF	Log Rank Test		Cox PH Model		Cox PH Covariates																																RSAT Cluster		Motif gained/lost				TF ensembl	RNA-seq				Subtype specificity
symbol	logrank.pval	logrank.HR	quantHigh.pval	quantHigh.HR	SubtypeClaudin.pval	SubtypeClaudin.HR	SubtypeHer2.pval	SubtypeHer2.HR	SubtypeLumA.pval	SubtypeLumA.HR	SubtypeLumB.pval	SubtypeLumB.HR	SubtypeNormal.pval	SubtypeNormal.HR	ER.clinical1.pval	ER.clinical1.HR	PR.clinical1.pval	PR.clinical1.HR	Her2.clinical1.pval	Her2.clinical1.HR	Age.pval	Age.HR	T.Stage2.pval	T.Stage2.HR	T.Stage3.pval	T.Stage3.HR	T.Stage4.pval	T.Stage4.HR	Differention2.pval	Differention2.HR	Differention3.pval	Differention3.HR	Differention4.pval	Differention4.HR	Chemo1.pval	Chemo1.HR	class	cluster_no	brm.down	brm.up	lm.down	lm.up	ensembl	brm_l2fc	brm_padj	lm_l2fc	lm_padj	increased.subtype	decreased.subtype
FOXC1	0.00205	0.582	6.27e-05	0.409	0.403	0.74	0.227	0.644	0.0795	0.51	0.286	0.647	0.0606	0.433	0.164	0.673	0.179	0.74	0.52	1.19	0.792	1	0.0228	1.58	0.0161	2.91	0.169	0.239	0.241	0.482	0.568	1.17	0.0957	0.699	0.0441	0.483	Forkhead box (FOX) factors_cluster_9	9		3.39311e-08			ENSG00000054598	-0.0640521	0.919852	0.0499775	0.953513	Basal	LumB
ETS1	2.9e-05	0.484	0.000473	0.512	0.666	0.859	0.872	0.945	0.424	0.747	0.674	1.17	0.0435	0.408	0.383	0.788	0.178	0.736	0.333	1.31	0.628	0.996	0.0386	1.51	0.0532	2.42	0.139	0.218	0.125	0.379	0.693	1.12	0.264	0.786	0.103	0.553	Ets-related factors_cluster_16	16		5.12641e-08		9.91814e-07	ENSG00000134954	0.811767	0.0172173	0.984957	0.00313708	Basal	LumB
BHLHE40	0.572	1.1	0.000778	2.12	0.512	0.791	0.664	1.17	0.132	0.563	0.827	0.92	0.155	0.528	0.234	0.714	0.0625	0.652	0.484	1.21	0.94	0.999	0.0084	1.7	0.00205	4.24	0.183	0.255	0.0604	0.3	0.75	1.09	0.166	0.747	0.0845	0.535	bHLH-ZIP factors_cluster_7	7			0.0262004		ENSG00000134107	-1.53103	4.52691e-07	-0.190782	0.801177
ETV6	0.0857	0.741	0.00109	0.501	0.603	0.832	0.865	0.941	0.377	0.722	0.805	1.1	0.0507	0.42	0.121	0.637	0.0339	0.609	0.734	1.1	0.7	0.997	0.0251	1.56	0.0146	2.95	0.177	0.248	0.0931	0.341	0.659	1.13	0.192	0.759	0.0741	0.526	Ets-related factors_cluster_16	16		5.12641e-08		9.91814e-07	ENSG00000139083	-0.753564	0.0381665	-0.508031	0.276529	Basal	LumB
ATF3	0.0125	1.54	0.00147	1.85	0.36	0.721	0.919	1.04	0.341	0.706	0.457	1.32	0.103	0.49	0.549	0.845	0.083	0.668	0.231	1.39	0.801	1	0.0229	1.57	0.00305	3.85	0.255	0.31	0.213	0.463	0.941	1.02	0.252	0.784	0.0397	0.474	CREB-related factors_cluster_18	18			0.00127101		ENSG00000162772	-0.491768	0.506619	-0.00382482	0.997731	Basal	LumB
NR3C1	0.133	1.3	0.00166	1.83	0.342	0.711	0.855	0.939	0.215	0.635	0.63	1.19	0.0346	0.393	0.412	0.794	0.0356	0.617	0.237	1.37	0.688	1	0.0183	1.59	0.0108	3.11	0.235	0.295	0.114	0.368	0.585	1.16	0.294	0.8	0.0358	0.469	Steroid hormone receptors (NR3)_cluster_19	19		0.00833711		0.0152493	ENSG00000113580	-0.150938	0.88261	-0.0194511	0.990059	LumA
KLF10	0.0144	1.53	0.00223	1.77	0.511	0.792	0.745	1.12	0.719	0.873	0.508	1.28	0.244	0.591	0.223	0.707	0.0775	0.661	0.456	1.22	0.892	1	0.00851	1.7	0.00916	3.16	0.211	0.277	0.264	0.5	0.646	1.14	0.196	0.76	0.051	0.494	Three-zinc finger Krüppel-related factors_cluster_34	34	0.000237136		2.44068e-13		ENSG00000155090	0.0946982	0.802588	0.630317	0.000836616
ETV4	0.107	0.755	0.00239	0.543	0.281	0.678	0.611	0.832	0.287	0.672	0.786	1.11	0.077	0.458	0.163	0.674	0.0664	0.661	0.302	1.32	0.843	1	0.0104	1.67	0.0208	2.78	0.288	0.334	0.133	0.394	0.79	1.08	0.145	0.736	0.0219	0.432	Ets-related factors_cluster_16	16		5.12641e-08		9.91814e-07	ENSG00000175832	0.301965	0.755754	0.125199	0.937245	Basal	LumB
HIF1A	0.000113	1.94	0.00335	1.85	0.538	0.804	0.583	1.22	0.932	0.968	0.409	1.37	0.155	0.525	0.495	0.827	0.121	0.702	0.738	1.1	0.746	1	0.00969	1.68	0.0238	2.77	0.135	0.212	0.165	0.422	0.808	0.933	0.127	0.724	0.037	0.466	bHLH-ZIP factors_cluster_7	7			0.0262004		ENSG00000100644	-0.878537	0.268276	-0.00604089	0.997594
FOXA1	0.791	1.05	0.0068	1.93	0.499	0.785	0.676	0.86	0.0627	0.473	0.622	0.822	0.0485	0.409	0.17	0.673	0.133	0.708	0.464	1.22	0.797	0.998	0.0206	1.58	0.0105	3.14	0.153	0.226	0.13	0.39	0.701	1.11	0.113	0.713	0.0705	0.522	Forkhead box (FOX) factors_cluster_9	9		3.39311e-08			ENSG00000129514	6.90915	7.81008e-07	5.20074	0.000655272		Basal
FOXF2	0.211	1.24	0.00692	1.72	0.374	0.725	0.912	1.04	0.357	0.709	0.426	1.35	0.0332	0.377	0.313	0.753	0.112	0.693	0.303	1.32	0.546	1	0.00571	1.75	0.00715	3.37	0.191	0.26	0.257	0.493	0.869	1.05	0.14	0.73	0.0675	0.517	Forkhead box (FOX) factors_cluster_9	9		3.39311e-08			ENSG00000137273	-0.0615435	0.949319	0.0561888	0.964313		LumB
MAZ	0.0148	0.655	0.00729	0.606	0.644	0.847	0.823	0.925	0.464	0.757	0.522	1.28	0.102	0.479	0.465	0.813	0.0721	0.66	0.349	1.28	0.788	1	0.0286	1.55	0.00668	3.35	0.147	0.222	0.163	0.418	0.677	1.12	0.124	0.723	0.0284	0.451	Three-zinc finger Krüppel-related factors_cluster_34	34	0.000237136		2.44068e-13		ENSG00000103495	-0.229476	0.889686	-0.428161	0.790126
FOXO1	0.0787	1.36	0.00779	1.7	0.379	0.729	0.889	1.05	0.32	0.696	0.479	1.3	0.0428	0.406	0.563	0.852	0.0425	0.623	0.417	1.25	0.558	1	0.0143	1.63	0.0171	2.91	0.226	0.288	0.11	0.367	0.815	1.07	0.145	0.735	0.0539	0.499	Forkhead box (FOX) factors_cluster_9	9		3.39311e-08			ENSG00000150907	0.0918196	0.899608	0.0511459	0.960889	LumA
JUN	0.173	1.27	0.01	1.65	0.383	0.731	0.906	1.04	0.26	0.659	0.728	1.14	0.035	0.387	0.428	0.802	0.0696	0.663	0.574	1.16	0.86	1	0.0108	1.66	0.0115	3.11	0.201	0.269	0.175	0.428	0.541	1.18	0.34	0.814	0.0479	0.489	Jun-related factors_cluster_1	1		0.00833711	0.0160878		ENSG00000177606	0.37364	0.537853	-0.0137224	0.991676	LumA	LumB
FOS	0.439	1.14	0.0103	1.64	0.397	0.738	0.978	1.01	0.21	0.63	0.884	1.06	0.0283	0.37	0.423	0.799	0.0866	0.674	0.431	1.24	0.853	1	0.0084	1.69	0.00522	3.62	0.205	0.272	0.279	0.509	0.571	1.17	0.212	0.768	0.0552	0.502	Jun-related factors_cluster_1	1		0.00833711	0.0160878		ENSG00000170345	-0.0381634	0.977828	0.197021	0.869195	LumA
TEF	0.0142	0.653	0.0155	0.638	0.796	0.913	0.81	1.09	0.428	0.748	0.616	1.2	0.0617	0.435	0.543	0.845	0.0585	0.646	0.473	1.22	0.973	1	0.0191	1.59	0.0152	3	0.252	0.309	0.167	0.421	0.76	1.09	0.271	0.789	0.0609	0.508	C/EBP-related_cluster_5	5		0.0245015			ENSG00000167074	-0.792838	0.372463	-0.28166	0.866439	LumA
ATF1	0.228	1.23	0.0172	1.59	0.691	0.87	0.857	1.06	0.548	0.801	0.434	1.34	0.129	0.51	0.219	0.704	0.039	0.617	0.229	1.38	0.822	0.998	0.0475	1.48	0.0339	2.6	0.177	0.249	0.174	0.43	0.735	1.1	0.123	0.722	0.0619	0.51	CREB-related factors_cluster_18	18			0.00127101		ENSG00000123268	0.119653	0.934772	0.438156	0.713388
ETS2	0.0702	1.37	0.0181	1.65	0.204	0.616	0.968	0.986	0.222	0.633	0.753	1.12	0.0247	0.354	0.772	0.92	0.0741	0.661	0.486	1.21	0.945	1	0.0292	1.54	0.0131	3.04	0.19	0.258	0.181	0.432	0.543	1.18	0.321	0.806	0.0536	0.498	Ets-related factors_cluster_16	16		5.12641e-08		9.91814e-07	ENSG00000157557	-0.0508671	0.936394	-0.0995792	0.880917	Basal	LumB
POU2F2	0.0947	0.748	0.0182	0.644	0.504	0.79	0.886	0.95	0.304	0.684	0.71	1.15	0.0409	0.4	0.466	0.815	0.0991	0.687	0.354	1.29	0.947	1	0.0121	1.65	0.00269	3.96	0.309	0.349	0.234	0.477	0.885	1.04	0.142	0.732	0.0594	0.506	POU domain factors_cluster_23	23		0.00104622			ENSG00000028277	2.1999	3.23706e-27	1.58591	4.46587e-14		LumB
KLF9	0.0809	1.35	0.0185	1.61	0.316	0.691	0.897	0.955	0.17	0.594	0.794	1.1	0.0392	0.397	0.333	0.764	0.242	0.758	0.667	1.13	0.789	1	0.013	1.64	0.0153	2.95	0.164	0.238	0.239	0.482	0.636	1.14	0.215	0.768	0.0564	0.502	Three-zinc finger Krüppel-related factors_cluster_34	34	0.000237136		2.44068e-13		ENSG00000119138	-0.0801431	0.950744	1.12465	0.0476242
CREM	0.0498	1.41	0.0192	1.57	0.506	0.791	0.857	1.07	0.567	0.811	0.527	1.26	0.0917	0.47	0.505	0.829	0.0319	0.603	0.439	1.23	0.818	0.998	0.0109	1.67	0.0214	2.86	0.259	0.314	0.208	0.458	0.842	0.945	0.15	0.737	0.0414	0.483	CREB-related factors_cluster_18	18			0.00127101		ENSG00000095794	0.597272	0.0042127	0.270214	0.393469	Basal
ELK3	0.112	1.32	0.0218	1.54	0.379	0.727	0.948	1.02	0.339	0.7	0.609	1.21	0.0614	0.43	0.417	0.796	0.079	0.665	0.483	1.21	0.985	1	0.0149	1.62	0.0193	2.89	0.262	0.316	0.134	0.391	0.684	1.12	0.238	0.778	0.0493	0.493	Ets-related factors_cluster_16	16		5.12641e-08		9.91814e-07	ENSG00000111145	0.449222	0.494663	0.258634	0.797722	LumA	Basal
XBP1	0.71	1.07	0.0219	1.77	0.631	0.843	0.677	0.86	0.095	0.508	0.645	0.83	0.0399	0.383	0.186	0.68	0.108	0.691	0.486	1.21	0.89	1	0.042	1.5	0.0241	2.85	0.307	0.347	0.147	0.407	0.493	1.21	0.116	0.717	0.0513	0.495	bHLH-ZIP factors_cluster_7	7			0.0262004		ENSG00000100219	0.111881	0.919429	0.366342	0.690504		Basal
NR6A1	0.0231	0.673	0.0223	0.653	0.687	0.869	0.992	0.997	0.402	0.736	0.537	1.26	0.127	0.511	0.378	0.783	0.0684	0.662	0.453	1.23	0.996	1	0.0156	1.62	0.00756	3.31	0.237	0.294	0.234	0.478	0.73	1.1	0.184	0.754	0.13	0.574	RXR-related receptors (NR2)_cluster_46	46	0.00237712		0.00467221		ENSG00000148200	0.0478037	0.956836	0.611268	0.149519		Her2
ZNF263	0.118	1.31	0.0243	1.58	0.898	1.05	0.988	1.01	0.352	0.71	0.812	1.09	0.123	0.503	0.312	0.753	0.0538	0.639	0.309	1.32	0.988	1	0.0286	1.54	0.0169	2.9	0.269	0.321	0.257	0.493	0.711	1.11	0.182	0.753	0.0389	0.474	Paired-related HD factors_cluster_60	60			0.00987314		ENSG00000006194	-0.101656	0.901468	0.237535	0.756141
GATA3	0.963	0.992	0.0275	1.86	0.658	0.856	0.8	0.915	0.121	0.545	0.677	0.846	0.0719	0.448	0.112	0.606	0.112	0.697	0.201	1.41	0.915	1	0.0463	1.49	0.0151	2.98	0.216	0.279	0.24	0.478	0.719	1.1	0.136	0.73	0.0323	0.459	GATA-type zinc fingers_cluster_48	48			4.14813e-15		ENSG00000107485	-0.739938	0.128847	-1.53583	0.000159308		Basal
MLX	0.0655	0.726	0.0282	0.67	0.655	0.855	0.902	1.04	0.362	0.716	0.549	1.25	0.0926	0.471	0.324	0.76	0.151	0.72	0.439	1.24	0.756	1	0.0134	1.63	0.0118	3.13	0.225	0.286	0.201	0.453	0.894	1.04	0.13	0.724	0.0341	0.466	bHLH-ZIP factors_cluster_7	7			0.0262004		ENSG00000108788	0.407876	0.503482	0.308916	0.709897
SREBF2	0.341	0.847	0.0361	0.661	0.48	0.777	0.653	1.17	0.401	0.732	0.678	1.17	0.115	0.5	0.284	0.739	0.09	0.678	0.415	1.24	0.894	1	0.0101	1.67	0.00797	3.26	0.29	0.333	0.226	0.472	0.992	0.997	0.144	0.734	0.0415	0.481	bHLH-ZIP factors_cluster_7	7			0.0262004		ENSG00000198911	-0.172215	0.865005	-0.232787	0.834741
RUNX2	0.0385	0.698	0.0393	0.679	0.526	0.798	0.987	1.01	0.422	0.744	0.626	1.2	0.0739	0.448	0.513	0.833	0.0708	0.66	0.463	1.22	0.812	0.998	0.0126	1.64	0.0206	2.86	0.241	0.297	0.108	0.364	0.811	1.07	0.138	0.73	0.0793	0.53	Runt-related factors_cluster_57	57	1.74909e-12		2.2346e-08		ENSG00000124813	-0.830723	0.0073467	-0.361055	0.458672
VDR	0.0714	1.37	0.0398	1.46	0.628	0.844	0.943	1.03	0.433	0.752	0.509	1.27	0.129	0.509	0.294	0.747	0.122	0.704	0.459	1.22	0.863	1	0.0122	1.65	0.00671	3.36	0.178	0.248	0.204	0.455	0.81	1.07	0.165	0.745	0.0595	0.507	RXR-related receptors (NR2)_cluster_46	46	0.00237712		0.00467221		ENSG00000111424	0.248953	0.700796	1.11251	0.0027428	Her2	LumB
TCFL5	0.153	1.28	0.0431	1.46	0.631	0.846	0.803	1.09	0.571	0.81	0.601	1.21	0.0854	0.464	0.321	0.755	0.0984	0.683	0.357	1.28	0.875	0.999	0.0142	1.63	0.00457	3.65	0.31	0.349	0.203	0.455	0.893	1.04	0.149	0.737	0.0427	0.482	bHLH-ZIP factors_cluster_7	7			0.0262004		ENSG00000101190	0.163828	0.733823	0.140494	0.824323
NFATC3	0.0628	0.723	0.0449	0.684	0.49	0.781	0.954	1.02	0.349	0.705	0.694	1.16	0.103	0.479	0.525	0.836	0.13	0.704	0.318	1.32	0.849	0.999	0.0249	1.57	0.0049	3.63	0.254	0.309	0.134	0.391	0.848	1.05	0.2	0.762	0.0593	0.507	STAT factors_cluster_24	24		0.0335218		0.0152493	ENSG00000072736	0.637308	0.0307255	0.419726	0.272467
BATF	0.0231	0.675	0.0491	0.683	0.751	0.895	0.656	1.17	0.664	0.85	0.456	1.32	0.15	0.529	0.472	0.818	0.158	0.721	0.404	1.25	0.978	1	0.0133	1.64	0.00437	3.62	0.242	0.297	0.228	0.474	0.726	1.1	0.123	0.72	0.0383	0.473	Jun-related factors_cluster_1	1		0.00833711	0.0160878		ENSG00000156127	-1.16254	0.0251091	-1.1916	0.0221589		Basal
TFEB	0.2	1.25	0.0496	1.45	0.727	0.885	0.837	1.07	0.544	0.801	0.38	1.39	0.0918	0.478	0.364	0.78	0.0884	0.682	0.178	1.45	0.965	1	0.0109	1.66	0.0101	3.15	0.25	0.306	0.151	0.406	0.737	1.1	0.197	0.761	0.0366	0.469	bHLH-ZIP factors_cluster_7	7			0.0262004		ENSG00000112561	-0.896539	0.303391	-2.02412	0.00305439
FOXO4	0.0687	0.729	0.0501	0.693	0.541	0.806	0.709	0.872	0.319	0.695	0.744	1.13	0.0561	0.426	0.586	0.858	0.0805	0.668	0.258	1.36	0.929	0.999	0.0201	1.59	0.00858	3.23	0.302	0.343	0.155	0.414	0.866	1.05	0.129	0.723	0.0459	0.488	Forkhead box (FOX) factors_cluster_9	9		3.39311e-08			ENSG00000184481	0.339809	0.569461	-0.0970763	0.932295	LumA
ERF	0.0835	0.74	0.0506	0.689	0.677	0.863	0.987	0.994	0.387	0.724	0.815	1.09	0.0716	0.445	0.378	0.779	0.0792	0.663	0.461	1.22	0.876	1	0.0139	1.63	0.0208	2.84	0.263	0.316	0.144	0.4	0.822	1.06	0.159	0.742	0.0451	0.485	Ets-related factors_cluster_16	16		5.12641e-08		9.91814e-07	ENSG00000105722	0.523909	0.609626	-0.701788	0.502517	Basal
MYC	0.118	0.761	0.0643	0.693	0.557	0.813	0.844	0.933	0.307	0.688	0.687	1.16	0.089	0.471	0.286	0.741	0.117	0.699	0.466	1.22	0.768	0.998	0.0202	1.59	0.00824	3.28	0.201	0.267	0.188	0.442	0.843	1.06	0.154	0.74	0.0688	0.518	bHLH-ZIP factors_cluster_7	7			0.0262004		ENSG00000136997	0.700805	0.119274	0.0975142	0.933189
GATA2	0.23	1.23	0.0658	1.47	0.607	0.833	0.913	0.963	0.33	0.695	0.826	1.09	0.0676	0.442	0.277	0.735	0.0648	0.654	0.588	1.16	0.933	1	0.017	1.61	0.0276	2.73	0.171	0.242	0.135	0.391	0.734	1.1	0.136	0.73	0.112	0.559	GATA-type zinc fingers_cluster_48	48			4.14813e-15		ENSG00000179348	1.10163	0.0114794	0.110962	0.929621		Basal
SP1	0.0145	0.655	0.0706	0.713	0.827	0.926	0.707	1.14	0.717	0.873	0.457	1.32	0.176	0.547	0.402	0.794	0.0624	0.654	0.494	1.2	0.85	0.999	0.0186	1.6	0.00792	3.28	0.247	0.304	0.303	0.523	0.734	1.1	0.183	0.753	0.0495	0.491	Three-zinc finger Krüppel-related factors_cluster_34	34	0.000237136		2.44068e-13		ENSG00000185591	0.0429373	0.943752	0.275513	0.481625
TFAP2C	0.0155	1.52	0.072	1.4	0.962	0.983	0.822	1.08	0.658	0.847	0.493	1.29	0.129	0.51	0.519	0.835	0.0749	0.665	0.3	1.32	0.835	1	0.0235	1.57	0.00763	3.29	0.173	0.244	0.178	0.432	0.702	1.11	0.179	0.751	0.0492	0.492	AP-2_cluster_6	6				0.0152493	ENSG00000087510	2.12824	1.92528e-18	2.82803	1.39488e-32	Basal	LumA
USF2	0.0498	0.711	0.0752	0.713	0.602	0.831	0.898	1.05	0.521	0.787	0.592	1.22	0.12	0.499	0.521	0.836	0.106	0.688	0.499	1.2	0.939	0.999	0.0108	1.67	0.00514	3.51	0.22	0.282	0.186	0.438	0.551	1.18	0.203	0.762	0.0578	0.505	bHLH-ZIP factors_cluster_7	7			0.0262004		ENSG00000105698	-0.245762	0.815641	-0.0453275	0.980677
FOSL1	0.0766	0.735	0.078	0.713	0.763	0.899	0.988	1.01	0.331	0.698	0.799	1.1	0.0782	0.454	0.351	0.771	0.123	0.701	0.453	1.23	0.946	1	0.0171	1.61	0.0225	2.82	0.305	0.345	0.222	0.468	0.6	1.16	0.223	0.771	0.0819	0.531	Jun-related factors_cluster_1	1		0.00833711	0.0160878		ENSG00000175592	0.0905256	0.946481	0.660196	0.425353	Basal	LumB
HIC1	0.11	0.758	0.0781	0.717	0.678	0.864	0.962	1.02	0.458	0.764	0.531	1.26	0.0743	0.454	0.512	0.833	0.0597	0.645	0.382	1.27	0.95	1	0.0243	1.56	0.00595	3.47	0.246	0.303	0.206	0.456	0.976	0.991	0.136	0.727	0.0344	0.464	Nuclear factor 1_cluster_44	44			1.48865e-05		ENSG00000177374	-0.666993	0.380108	-0.88057	0.232531
MLXIPL	0.102	0.752	0.0812	0.725	0.659	0.856	0.983	0.993	0.37	0.718	0.559	1.24	0.0727	0.45	0.499	0.827	0.0947	0.681	0.326	1.3	0.916	1	0.0198	1.59	0.0133	3	0.252	0.308	0.136	0.394	0.785	1.08	0.21	0.764	0.0444	0.485	bHLH-ZIP factors_cluster_7	7			0.0262004		ENSG00000009950	-3.24287	2.74029e-07	-1.71983	0.00277036
SMAD3	0.954	1.01	0.0828	1.42	0.538	0.803	0.925	0.967	0.292	0.676	0.745	1.13	0.0456	0.402	0.261	0.727	0.101	0.686	0.248	1.37	0.735	1	0.0185	1.59	0.0208	2.86	0.223	0.285	0.149	0.403	0.635	1.14	0.202	0.762	0.0273	0.445	SMAD factors_cluster_15	15	4.35791e-05				ENSG00000166949	-0.15571	0.734999	-0.194656	0.704027
ELF4	0.00342	1.66	0.0877	1.41	0.838	0.931	0.758	1.11	0.856	0.932	0.305	1.49	0.236	0.583	0.288	0.744	0.107	0.693	0.315	1.31	0.876	0.999	0.0253	1.56	0.0208	2.83	0.254	0.309	0.178	0.431	0.736	1.1	0.153	0.739	0.05	0.493	Ets-related factors_cluster_16	16		5.12641e-08		9.91814e-07	ENSG00000102034	-0.314429	0.710621	0.0629937	0.968622	Basal	LumA
NFAT5	0.286	0.831	0.088	0.732	0.673	0.862	0.884	1.05	0.447	0.756	0.67	1.17	0.0691	0.44	0.376	0.78	0.0802	0.667	0.485	1.21	0.989	1	0.0202	1.58	0.00928	3.28	0.176	0.247	0.127	0.385	0.774	1.08	0.142	0.733	0.0484	0.49	STAT factors_cluster_24	24		0.0335218		0.0152493	ENSG00000102908	-0.260783	0.849825	0.116628	0.956367
TEAD1	0.124	0.766	0.0962	0.736	0.573	0.819	0.886	0.951	0.326	0.698	0.761	1.12	0.0487	0.41	0.423	0.8	0.114	0.696	0.297	1.33	0.985	1	0.0282	1.54	0.0121	3.11	0.194	0.262	0.13	0.386	0.644	1.14	0.136	0.73	0.0735	0.523	TEF-1-related factors_cluster_2	2		0.0184313	0.00239938		ENSG00000187079	0.171351	0.886448	0.563999	0.521581	LumA	Her2
ATF7	0.351	0.85	0.0979	0.74	0.61	0.836	0.945	1.02	0.301	0.681	0.697	1.15	0.0713	0.443	0.447	0.808	0.0944	0.682	0.407	1.25	0.95	1	0.0181	1.6	0.011	3.17	0.206	0.271	0.161	0.42	0.702	1.11	0.129	0.725	0.0658	0.516	CREB-related factors_cluster_18	18			0.00127101		ENSG00000170653	-0.0395265	0.959335	0.213002	0.731743	LumA	Basal
HES2	0.529	1.12	0.0986	1.35	0.651	0.853	0.941	0.974	0.33	0.7	0.697	1.15	0.0786	0.457	0.373	0.78	0.0978	0.685	0.348	1.29	0.844	1	0.0203	1.59	0.00541	3.57	0.176	0.246	0.192	0.445	0.647	1.14	0.139	0.731	0.0497	0.494	bHLH-ZIP factors_cluster_7	7			0.0262004		ENSG00000069812	-0.244869	0.720013	-0.179111	0.848228
EHF	0.0372	1.44	0.0999	1.38	0.947	1.02	0.911	1.04	0.401	0.736	0.576	1.23	0.086	0.471	0.546	0.845	0.119	0.7	0.331	1.3	0.903	0.999	0.0233	1.57	0.00599	3.42	0.219	0.281	0.12	0.378	0.922	1.03	0.169	0.747	0.074	0.525	Ets-related factors_cluster_16	16		5.12641e-08		9.91814e-07	ENSG00000135373	-0.582975	0.494645	-1.77151	0.00234076	Her2
RARG	0.0806	0.738	0.104	0.726	0.728	0.885	0.886	1.05	0.536	0.795	0.466	1.32	0.0895	0.468	0.45	0.811	0.0533	0.637	0.499	1.2	0.727	0.997	0.0156	1.62	0.027	2.74	0.266	0.318	0.148	0.404	0.871	1.05	0.18	0.752	0.0555	0.501	RXR-related receptors (NR2)_cluster_20	20	6.83058e-07		6.33543e-05		ENSG00000172819	-0.102064	0.935748	-0.0895936	0.956367		Her2
ZBTB14	0.0368	0.696	0.105	0.729	0.592	0.828	0.981	0.992	0.391	0.731	0.881	1.06	0.0828	0.466	0.421	0.797	0.131	0.704	0.366	1.27	0.772	1	0.0263	1.56	0.00549	3.49	0.244	0.301	0.326	0.536	0.601	1.16	0.309	0.8	0.0359	0.469	Three-zinc finger Krüppel-related factors_cluster_34	34	0.000237136		2.44068e-13		ENSG00000198081	0.291247	0.571436	0.276394	0.662126
STAT6	0.0278	0.682	0.113	0.741	0.759	0.898	0.901	1.05	0.515	0.786	0.6	1.21	0.145	0.52	0.621	0.869	0.0801	0.669	0.416	1.25	0.94	0.999	0.0163	1.61	0.00584	3.52	0.242	0.298	0.223	0.469	0.762	1.09	0.123	0.721	0.0482	0.493	STAT factors_cluster_24	24		0.0335218		0.0152493	ENSG00000166888	-0.613308	0.293066	0.157588	0.898206
FOSL2	0.128	0.767	0.117	0.737	0.727	0.885	0.961	0.983	0.407	0.739	0.582	1.22	0.0598	0.432	0.379	0.786	0.0684	0.659	0.361	1.28	0.982	1	0.0172	1.6	0.0243	2.78	0.265	0.316	0.167	0.424	1	1	0.131	0.726	0.0544	0.5	Jun-related factors_cluster_1	1		0.00833711	0.0160878		ENSG00000075426	0.231596	0.754365	0.0572705	0.966208
NFIL3	0.0367	1.44	0.127	1.41	0.974	0.989	0.579	1.23	0.785	0.9	0.329	1.46	0.135	0.514	0.573	0.854	0.119	0.697	0.477	1.22	0.782	1	0.0144	1.63	0.00788	3.33	0.16	0.233	0.207	0.455	0.788	1.08	0.11	0.711	0.0539	0.499	C/EBP-related_cluster_5	5		0.0245015			ENSG00000165030	-0.804955	0.00186568	-0.068305	0.92828	Basal
STAT3	0.0982	0.751	0.137	0.762	0.718	0.881	0.862	1.06	0.503	0.781	0.601	1.21	0.123	0.504	0.381	0.782	0.0659	0.652	0.493	1.21	0.899	1	0.0253	1.56	0.0128	3.04	0.182	0.251	0.185	0.437	0.719	1.1	0.149	0.737	0.0473	0.491	STAT factors_cluster_24	24		0.0335218		0.0152493	ENSG00000168610	0.659937	0.122779	0.365755	0.574835
SP4	0.0928	0.746	0.138	0.759	0.519	0.795	0.946	0.976	0.32	0.694	0.79	1.1	0.0731	0.446	0.413	0.797	0.136	0.709	0.401	1.26	0.953	1	0.0161	1.62	0.0082	3.37	0.244	0.299	0.205	0.455	0.757	1.09	0.15	0.737	0.0972	0.544	Three-zinc finger Krüppel-related factors_cluster_34	34	0.000237136		2.44068e-13		ENSG00000105866	0.680443	0.351786	0.684204	0.411495
ZNF75D	0.165	1.27	0.138	1.33	0.92	0.965	0.943	1.03	0.524	0.792	0.593	1.22	0.0871	0.473	0.353	0.773	0.0579	0.644	0.293	1.33	0.925	0.999	0.033	1.53	0.0141	3.01	0.249	0.304	0.141	0.397	0.757	1.09	0.168	0.747	0.0607	0.508	STAT factors_cluster_24	24		0.0335218		0.0152493	ENSG00000186376	-0.510395	0.447517	0.157648	0.903531
SMAD5	0.128	1.3	0.14	1.32	0.778	0.906	0.962	1.02	0.405	0.737	0.551	1.25	0.132	0.512	0.329	0.761	0.0851	0.676	0.376	1.27	0.984	1	0.0364	1.52	0.0189	2.87	0.177	0.247	0.202	0.453	0.65	1.13	0.143	0.733	0.0838	0.533	SMAD factors_cluster_15	15	4.35791e-05				ENSG00000113658	-0.0926222	0.943623	0.345214	0.759052		Basal
TEAD3	0.194	1.25	0.149	1.32	0.849	0.935	0.89	1.05	0.412	0.74	0.495	1.29	0.0687	0.442	0.519	0.836	0.103	0.692	0.371	1.27	0.921	1	0.0163	1.61	0.00855	3.29	0.178	0.248	0.134	0.392	0.731	1.1	0.123	0.72	0.0537	0.5	TEF-1-related factors_cluster_2	2		0.0184313	0.00239938		ENSG00000007866	-0.263184	0.796257	-1.10965	0.0661307		LumB
ETV1	0.349	1.18	0.15	1.3	0.733	0.887	0.926	1.03	0.365	0.717	0.619	1.2	0.104	0.487	0.413	0.797	0.0855	0.674	0.312	1.31	0.797	1	0.0226	1.57	0.00763	3.3	0.216	0.279	0.164	0.42	0.733	1.1	0.156	0.741	0.0495	0.494	Ets-related factors_cluster_16	16		5.12641e-08		9.91814e-07	ENSG00000006468	-0.533672	0.237249	-0.173347	0.844958
SPDEF	0.246	1.22	0.151	1.4	0.651	0.852	0.726	0.878	0.232	0.629	0.907	1.05	0.0575	0.422	0.283	0.735	0.132	0.708	0.549	1.18	0.983	1	0.0346	1.53	0.0264	2.76	0.181	0.251	0.115	0.369	0.846	1.06	0.11	0.712	0.0406	0.478	Ets-related factors_cluster_16	16		5.12641e-08		9.91814e-07	ENSG00000124664	-0.209604	0.910945	-3.69685	1.01279e-06	Her2	Basal
POU2F1	0.757	0.948	0.152	0.756	0.525	0.796	0.827	1.08	0.377	0.723	0.658	1.18	0.0839	0.463	0.392	0.786	0.113	0.693	0.451	1.23	0.745	1	0.0121	1.66	0.00812	3.32	0.177	0.247	0.139	0.398	0.619	1.15	0.147	0.735	0.0572	0.504	POU domain factors_cluster_23	23		0.00104622			ENSG00000143190	0.0514653	0.970861	0.0232038	0.989875
NR4A2	0.958	1.01	0.154	1.31	0.758	0.897	0.974	0.989	0.28	0.667	0.76	1.12	0.0712	0.449	0.602	0.863	0.0593	0.646	0.385	1.27	0.952	1	0.0178	1.6	0.00564	3.54	0.198	0.266	0.232	0.474	0.72	1.1	0.106	0.708	0.0779	0.527	RXR-related receptors (NR2)_cluster_46	46	0.00237712		0.00467221		ENSG00000153234	-1.79854	0.00318245	-1.26238	0.0728975	LumA	Basal
BHLHE41	0.496	1.13	0.159	1.32	0.679	0.864	0.658	1.17	0.538	0.796	0.361	1.43	0.108	0.488	0.318	0.756	0.0787	0.669	0.456	1.22	0.977	1	0.0163	1.61	0.0185	2.92	0.214	0.278	0.152	0.409	0.837	1.06	0.145	0.734	0.0637	0.513	bHLH-ZIP factors_cluster_7	7			0.0262004		ENSG00000123095	-1.34807	0.000418128	0.437979	0.444493
BACH1	0.0937	1.34	0.16	1.33	0.507	0.788	0.787	1.1	0.486	0.774	0.508	1.28	0.116	0.496	0.459	0.813	0.122	0.699	0.58	1.17	0.872	1	0.0134	1.64	0.00893	3.28	0.174	0.245	0.17	0.426	0.894	1.04	0.108	0.711	0.0632	0.513	Jun-related factors_cluster_1	1		0.00833711	0.0160878		ENSG00000156273	-0.295233	0.821288	0.212097	0.908628		LumB
ATF2	0.114	1.32	0.164	1.29	0.675	0.863	0.926	1.03	0.401	0.736	0.59	1.22	0.0962	0.481	0.347	0.771	0.0999	0.687	0.334	1.3	0.974	1	0.0272	1.55	0.017	2.91	0.226	0.287	0.208	0.456	0.781	1.08	0.171	0.748	0.065	0.512	CREB-related factors_cluster_18	18			0.00127101		ENSG00000115966	-0.573996	0.573829	-0.36168	0.809637		Basal
HOXB9	0.317	0.84	0.175	0.774	0.728	0.885	0.784	1.1	0.503	0.78	0.579	1.23	0.0875	0.465	0.379	0.782	0.0753	0.664	0.339	1.29	0.831	0.998	0.0216	1.58	0.0188	2.93	0.246	0.303	0.153	0.409	0.863	1.05	0.177	0.751	0.0451	0.487	HOX-related factors_cluster_10	10				0.0152493	ENSG00000170689	2.05674	6.19285e-08	0.837024	0.0974252
NFE2L1	0.632	1.09	0.178	1.3	0.513	0.791	0.873	1.06	0.406	0.738	0.729	1.14	0.0888	0.467	0.419	0.798	0.0736	0.662	0.311	1.32	0.912	1	0.0163	1.62	0.0149	3.04	0.218	0.281	0.139	0.395	0.749	1.09	0.152	0.737	0.0598	0.507	Jun-related factors_cluster_1	1		0.00833711	0.0160878		ENSG00000082641	0.522608	0.107571	-0.0988025	0.899279
JUNB	0.806	1.04	0.179	1.29	0.553	0.809	0.911	1.04	0.295	0.678	0.69	1.16	0.0735	0.454	0.424	0.8	0.112	0.692	0.489	1.21	0.915	1	0.0152	1.62	0.00856	3.28	0.213	0.278	0.224	0.468	0.636	1.14	0.16	0.742	0.0522	0.498	Jun-related factors_cluster_1	1		0.00833711	0.0160878		ENSG00000171223	0.9214	0.319922	-1.81129	0.0194324	LumA	LumB
NFE2L2	0.13	1.3	0.179	1.29	0.626	0.842	0.767	1.11	0.428	0.747	0.621	1.2	0.11	0.488	0.467	0.817	0.0866	0.674	0.397	1.26	0.979	1	0.0298	1.54	0.0206	2.88	0.205	0.271	0.161	0.417	0.859	1.05	0.145	0.735	0.0661	0.515	Jun-related factors_cluster_1	1		0.00833711	0.0160878		ENSG00000116044	-0.575891	0.51267	-0.482921	0.673197
WT1	0.995	0.999	0.179	1.28	0.579	0.821	0.989	1	0.357	0.713	0.66	1.18	0.0802	0.457	0.429	0.803	0.0874	0.673	0.341	1.3	0.958	1	0.0129	1.64	0.00556	3.54	0.213	0.278	0.16	0.418	0.714	1.11	0.129	0.725	0.0589	0.506	Paired-related HD factors_cluster_60	60			0.00987314		ENSG00000184937	-0.947252	0.00487647	-5.62131	2.07297e-24
CREB1	0.0949	1.34	0.187	1.28	0.643	0.85	0.949	1.02	0.421	0.745	0.593	1.22	0.105	0.489	0.318	0.757	0.157	0.72	0.324	1.3	0.87	1	0.0196	1.59	0.013	3.03	0.207	0.271	0.206	0.455	0.843	1.06	0.187	0.754	0.0467	0.489	CREB-related factors_cluster_18	18			0.00127101		ENSG00000118260	-0.0174614	0.993608	0.167831	0.927673		Basal
MAX	0.986	0.997	0.192	1.29	0.744	0.891	0.923	1.03	0.377	0.721	0.621	1.2	0.079	0.457	0.337	0.764	0.0724	0.66	0.3	1.32	0.848	1	0.0209	1.58	0.0217	2.85	0.188	0.257	0.134	0.389	0.791	1.08	0.1	0.704	0.0452	0.485	bHLH-ZIP factors_cluster_7	7			0.0262004		ENSG00000125952	-0.0233252	0.979009	-0.0345956	0.974609
BCL6	0.117	1.31	0.193	1.29	0.734	0.887	0.78	1.1	0.467	0.765	0.549	1.25	0.075	0.451	0.51	0.832	0.0786	0.668	0.358	1.29	0.995	1	0.0278	1.55	0.0131	3.07	0.208	0.274	0.18	0.434	0.626	1.15	0.212	0.766	0.0897	0.537	STAT factors_cluster_24	24		0.0335218		0.0152493	ENSG00000113916	0.0753098	0.875349	-0.328551	0.265882
SIX2	0.0497	1.41	0.204	1.28	0.647	0.851	0.986	0.994	0.277	0.664	0.792	1.1	0.087	0.466	0.467	0.816	0.174	0.729	0.467	1.22	0.99	1	0.0261	1.55	0.0125	3.11	0.202	0.268	0.162	0.418	0.722	1.1	0.121	0.72	0.0544	0.5	Grainyhead-related factors_cluster_51	51	0.00747537				ENSG00000170577	1.27066	0.0682125	0.245348	0.884168
ESR2	0.173	0.789	0.21	0.793	0.797	0.913	0.965	1.02	0.374	0.724	0.579	1.23	0.0756	0.453	0.499	0.829	0.0807	0.672	0.351	1.29	0.975	1	0.0224	1.57	0.0141	3.03	0.234	0.294	0.218	0.464	0.7	1.11	0.174	0.749	0.0508	0.494	Steroid hormone receptors (NR3)_cluster_55	55	0.000765461		0.00987314		ENSG00000140009	0.524533	0.354385	1.64227	9.31417e-06
MNT	0.403	1.16	0.211	1.27	0.958	0.981	0.695	1.15	0.6	0.822	0.437	1.34	0.136	0.513	0.391	0.787	0.0674	0.656	0.317	1.31	0.968	1	0.0249	1.56	0.00917	3.21	0.206	0.272	0.159	0.416	0.814	1.07	0.171	0.748	0.0424	0.481	bHLH-ZIP factors_cluster_7	7			0.0262004		ENSG00000070444	-0.09276	0.902739	-0.30077	0.61793
NFIX	0.283	0.829	0.211	0.783	0.737	0.888	0.976	1.01	0.391	0.729	0.735	1.13	0.0852	0.463	0.4	0.79	0.0584	0.639	0.459	1.22	0.905	1	0.0334	1.53	0.0157	3	0.204	0.268	0.148	0.405	0.81	1.07	0.141	0.732	0.0622	0.51	Nuclear factor 1_cluster_27	27			9.4178e-08		ENSG00000008441	0.503949	0.487775	-0.270414	0.813083	Basal
ZBTB7A	0.0703	0.73	0.225	0.791	0.749	0.894	0.774	1.11	0.524	0.789	0.499	1.29	0.0969	0.478	0.479	0.82	0.105	0.687	0.327	1.3	0.914	1	0.0212	1.58	0.00818	3.34	0.207	0.273	0.149	0.407	0.936	1.02	0.136	0.728	0.0702	0.519	Ets-related factors_cluster_16	16		5.12641e-08		9.91814e-07	ENSG00000178951	-0.671178	0.14119	-0.429435	0.503559
KLF13	0.939	0.987	0.226	0.8	0.796	0.913	0.773	1.11	0.479	0.77	0.561	1.24	0.108	0.489	0.377	0.781	0.0822	0.672	0.409	1.25	0.881	1	0.0134	1.65	0.00762	3.34	0.19	0.258	0.176	0.43	0.702	1.11	0.177	0.751	0.0484	0.491	Three-zinc finger Krüppel-related factors_cluster_34	34	0.000237136		2.44068e-13		ENSG00000169926	-0.485817	0.234671	-0.767842	0.0330555
NR2C2	0.553	0.902	0.228	0.799	0.731	0.886	0.923	1.03	0.457	0.76	0.582	1.23	0.129	0.508	0.378	0.782	0.0695	0.656	0.342	1.29	0.914	0.999	0.0214	1.58	0.0159	2.96	0.209	0.273	0.149	0.405	0.709	1.11	0.185	0.754	0.0484	0.491	RXR-related receptors (NR2)_cluster_46	46	0.00237712		0.00467221		ENSG00000177463	0.161993	0.819059	0.440964	0.416162
BATF3	0.462	0.88	0.231	0.792	0.798	0.914	0.88	1.05	0.405	0.738	0.701	1.15	0.0868	0.471	0.353	0.772	0.101	0.687	0.387	1.26	0.786	0.998	0.022	1.57	0.00789	3.31	0.243	0.3	0.217	0.463	0.749	1.09	0.164	0.743	0.0674	0.517	Jun-related factors_cluster_1	1		0.00833711	0.0160878		ENSG00000123685	-0.104729	0.941858	0.0837788	0.963652	Basal	LumB
FOXA2	0.264	0.824	0.231	0.804	0.727	0.885	0.985	1.01	0.404	0.737	0.617	1.2	0.094	0.479	0.394	0.79	0.1	0.686	0.389	1.26	0.989	1	0.0197	1.59	0.00794	3.3	0.259	0.311	0.142	0.399	0.71	1.11	0.14	0.73	0.059	0.505	Forkhead box (FOX) factors_cluster_9	9		3.39311e-08			ENSG00000125798	1.52857	0.00384137	-0.342415	0.773901	Basal
HNF4G	0.344	0.848	0.232	0.8	0.619	0.839	0.996	0.998	0.355	0.711	0.696	1.16	0.0737	0.451	0.532	0.838	0.104	0.689	0.406	1.25	0.875	1	0.0156	1.62	0.00927	3.25	0.244	0.301	0.157	0.414	0.696	1.11	0.163	0.744	0.0453	0.486	TEF-1-related factors_cluster_2	2		0.0184313	0.00239938		ENSG00000164749	1.18292	0.180213	1.81602	0.0177824		Her2
THAP1	0.448	1.14	0.235	1.25	0.636	0.846	0.968	1.01	0.347	0.706	0.771	1.12	0.0825	0.465	0.389	0.786	0.0918	0.677	0.436	1.23	0.999	1	0.0212	1.58	0.0107	3.12	0.243	0.301	0.238	0.477	0.702	1.11	0.152	0.738	0.0653	0.513	Nuclear factor 1_cluster_44	44			1.48865e-05		ENSG00000131931	0.111638	0.919568	0.216026	0.849578
CREB3L2	0.0832	1.35	0.236	1.28	0.75	0.894	0.799	1.09	0.433	0.751	0.469	1.31	0.0945	0.477	0.536	0.841	0.167	0.724	0.393	1.26	0.969	1	0.0141	1.64	0.00977	3.2	0.234	0.292	0.202	0.453	0.758	1.09	0.159	0.741	0.0394	0.475	bHLH-ZIP factors_cluster_7	7			0.0262004		ENSG00000182158	-0.850498	6.16063e-06	0.0189747	0.979441	Basal	LumB
FOXJ3	0.193	1.25	0.242	1.24	0.824	0.924	0.994	1	0.414	0.739	0.663	1.18	0.0826	0.462	0.464	0.815	0.0895	0.678	0.303	1.32	0.898	1	0.0241	1.56	0.00692	3.39	0.214	0.277	0.157	0.414	0.782	1.08	0.153	0.739	0.0607	0.509	Forkhead box (FOX) factors_cluster_9	9		3.39311e-08			ENSG00000198815	0.413573	0.0774866	0.161017	0.70232
RUNX1	0.427	0.871	0.248	1.25	0.77	0.903	0.797	1.1	0.396	0.732	0.586	1.22	0.0999	0.479	0.375	0.781	0.0747	0.664	0.308	1.32	0.994	1	0.017	1.61	0.0073	3.37	0.222	0.284	0.189	0.442	0.674	1.12	0.177	0.751	0.0437	0.483	Runt-related factors_cluster_57	57	1.74909e-12		2.2346e-08		ENSG00000159216	-0.33642	0.227396	0.204791	0.617771	LumA
HES1	0.661	1.08	0.25	1.24	0.717	0.881	0.919	1.04	0.382	0.726	0.582	1.23	0.0982	0.481	0.344	0.767	0.0923	0.68	0.446	1.23	0.889	0.999	0.028	1.55	0.00869	3.24	0.219	0.282	0.157	0.412	0.694	1.11	0.15	0.737	0.0558	0.501	bHLH-ZIP factors_cluster_7	7			0.0262004		ENSG00000114315	0.0679787	0.950566	0.567368	0.371788
RORA	0.3	1.2	0.254	1.24	0.685	0.867	0.974	0.989	0.446	0.756	0.54	1.26	0.116	0.497	0.378	0.784	0.0796	0.669	0.419	1.25	0.967	1	0.0235	1.57	0.00861	3.25	0.204	0.271	0.183	0.438	0.765	1.09	0.128	0.724	0.0457	0.487	RXR-related receptors (NR2)_cluster_46	46	0.00237712		0.00467221		ENSG00000069667	1.49515	0.116397	3.17711	3.61081e-05	LumA
PPARG	0.742	1.06	0.255	1.25	0.565	0.813	0.992	0.997	0.31	0.684	0.773	1.11	0.0585	0.419	0.487	0.823	0.0829	0.671	0.341	1.3	0.993	1	0.0178	1.6	0.0134	3.06	0.243	0.3	0.191	0.443	0.706	1.11	0.246	0.777	0.0504	0.495	Steroid hormone receptors (NR3)_cluster_55	55	0.000765461		0.00987314		ENSG00000132170	0.922727	0.00014922	0.992846	4.65089e-05	LumA
SMAD1	0.0937	0.747	0.262	0.811	0.797	0.913	0.966	1.01	0.478	0.77	0.698	1.15	0.0985	0.484	0.46	0.814	0.0884	0.675	0.286	1.33	0.955	1	0.0325	1.53	0.01	3.17	0.195	0.262	0.195	0.447	0.854	1.05	0.125	0.722	0.0386	0.473	SMAD factors_cluster_15	15	4.35791e-05				ENSG00000170365	0.505198	0.298938	1.04609	0.00591397		Basal
ATF4	0.966	1.01	0.272	0.815	0.761	0.899	0.912	1.04	0.349	0.706	0.716	1.15	0.0911	0.473	0.425	0.801	0.0826	0.672	0.339	1.29	0.991	1	0.0211	1.58	0.00839	3.26	0.241	0.298	0.167	0.424	0.799	1.07	0.109	0.71	0.0475	0.489	C/EBP-related_cluster_5	5		0.0245015			ENSG00000128272	0.711228	0.204357	1.1349	0.0215834	Basal	LumA
KLF15	0.624	0.918	0.281	0.814	0.627	0.842	0.917	1.04	0.379	0.724	0.588	1.22	0.0884	0.468	0.472	0.818	0.0712	0.657	0.398	1.26	0.985	1	0.0164	1.61	0.0123	3.1	0.2	0.266	0.195	0.447	0.846	1.06	0.142	0.733	0.0775	0.525	Three-zinc finger Krüppel-related factors_cluster_34	34	0.000237136		2.44068e-13		ENSG00000163884	0.850964	0.0919718	-0.0326103	0.983722
RFX3	0.387	0.86	0.298	0.82	0.529	0.794	0.977	0.99	0.323	0.689	0.725	1.14	0.0909	0.471	0.386	0.785	0.124	0.703	0.357	1.28	0.95	1	0.0248	1.56	0.00976	3.19	0.217	0.28	0.177	0.432	0.702	1.11	0.191	0.756	0.0662	0.514	RFX-related factors_cluster_26	26	0.0125664				ENSG00000080298	-0.132301	0.942971	0.0636429	0.980117	Basal	Her2
SREBF1	0.835	1.04	0.301	1.23	0.712	0.878	0.96	0.982	0.293	0.669	0.779	1.11	0.0894	0.468	0.417	0.797	0.0938	0.682	0.36	1.28	0.978	1	0.0195	1.59	0.0191	2.93	0.218	0.281	0.135	0.389	0.774	1.08	0.138	0.731	0.0464	0.487	bHLH-ZIP factors_cluster_7	7			0.0262004		ENSG00000072310	-0.574412	0.590624	-1.46148	0.0557348
NR2F2	0.931	1.02	0.313	1.21	0.686	0.868	0.938	1.03	0.386	0.727	0.599	1.21	0.0719	0.445	0.385	0.785	0.0979	0.684	0.357	1.28	0.945	1	0.0156	1.62	0.0113	3.14	0.219	0.28	0.173	0.428	0.757	1.09	0.158	0.741	0.0531	0.499	RXR-related receptors (NR2)_cluster_46	46	0.00237712		0.00467221		ENSG00000185551	-0.00517327	0.995322	0.776124	0.00159438	LumA	Basal
CEBPG	0.688	1.07	0.314	0.795	0.667	0.859	0.834	0.926	0.24	0.619	0.959	1.02	0.0561	0.397	0.447	0.809	0.0857	0.672	0.356	1.29	0.878	1	0.0282	1.55	0.00843	3.32	0.186	0.254	0.207	0.455	0.768	1.08	0.168	0.746	0.0496	0.493	C/EBP-related_cluster_5	5		0.0245015			ENSG00000153879	0.596924	0.281724	0.651268	0.270074	Basal	LumA
BACH2	0.627	0.919	0.317	0.809	0.771	0.903	0.897	1.05	0.371	0.719	0.866	1.07	0.122	0.503	0.363	0.774	0.0995	0.685	0.41	1.25	0.903	0.999	0.0285	1.55	0.00866	3.27	0.193	0.261	0.186	0.44	0.729	1.1	0.118	0.716	0.0514	0.496	Jun-related factors_cluster_1	1		0.00833711	0.0160878		ENSG00000112182	0.515923	0.338289	0.344202	0.654947		LumB
HLTF	0.527	1.12	0.317	1.21	0.692	0.87	0.986	0.994	0.375	0.72	0.748	1.13	0.0908	0.47	0.398	0.79	0.116	0.697	0.295	1.33	0.98	1	0.0186	1.6	0.00809	3.31	0.25	0.304	0.189	0.442	0.856	1.05	0.134	0.728	0.0495	0.492	GATA-type zinc fingers_cluster_48	48			4.14813e-15		ENSG00000071794	-0.0846542	0.96115	0.677561	0.563461
STAT5A	0.11	0.757	0.318	0.83	0.759	0.898	0.951	1.02	0.416	0.741	0.7	1.15	0.131	0.508	0.395	0.788	0.124	0.7	0.343	1.29	0.943	1	0.0272	1.55	0.00881	3.26	0.196	0.263	0.211	0.459	0.776	1.08	0.138	0.73	0.0529	0.499	STAT factors_cluster_24	24		0.0335218		0.0152493	ENSG00000126561	0.530493	0.417134	0.191314	0.87375
RARA	0.162	0.784	0.32	0.833	0.687	0.868	0.967	1.01	0.434	0.75	0.592	1.22	0.0893	0.47	0.475	0.819	0.0875	0.675	0.316	1.31	0.972	1	0.028	1.55	0.00878	3.24	0.246	0.301	0.208	0.456	0.728	1.1	0.165	0.745	0.0546	0.501	Thyroid hormone receptor-related factors (NR1)_cluster_30	30	1.26439e-09		1.71604e-05		ENSG00000131759	0.181622	0.892007	-0.171342	0.915794		Basal
RFX2	0.168	0.787	0.321	0.824	0.701	0.874	0.912	1.04	0.387	0.728	0.648	1.18	0.0734	0.447	0.585	0.856	0.0729	0.659	0.423	1.25	0.964	1	0.0245	1.56	0.0107	3.16	0.209	0.275	0.18	0.434	0.747	1.09	0.193	0.757	0.0694	0.517	RFX-related factors_cluster_26	26	0.0125664				ENSG00000087903	-0.598866	0.289071	0.0297344	0.984385		Basal
NFIB	0.654	1.08	0.326	0.796	0.594	0.825	0.756	0.887	0.247	0.62	0.964	0.981	0.0796	0.457	0.477	0.82	0.0944	0.682	0.274	1.35	0.985	1	0.0207	1.58	0.00898	3.25	0.212	0.277	0.166	0.422	0.801	1.07	0.119	0.718	0.0432	0.483	Nuclear factor 1_cluster_27	27			9.4178e-08		ENSG00000147862	0.735398	0.201134	0.283781	0.788024	Basal	LumB
ELF1	0.535	1.11	0.329	1.21	0.613	0.835	0.911	1.04	0.328	0.694	0.702	1.15	0.0985	0.48	0.348	0.767	0.121	0.698	0.413	1.25	0.89	1	0.022	1.57	0.0193	2.92	0.209	0.274	0.195	0.447	0.797	1.07	0.158	0.741	0.0587	0.506	Ets-related factors_cluster_16	16		5.12641e-08		9.91814e-07	ENSG00000120690	0.211978	0.694306	0.418396	0.352012	LumA	Basal
MECOM	0.477	1.13	0.341	1.2	0.658	0.855	0.856	1.07	0.379	0.724	0.567	1.24	0.0717	0.447	0.456	0.812	0.0919	0.679	0.41	1.25	0.974	1	0.018	1.6	0.0109	3.15	0.246	0.301	0.164	0.42	0.833	1.06	0.167	0.745	0.0648	0.512	GATA-type zinc fingers_cluster_48	48			4.14813e-15		ENSG00000085276	-0.0871069	0.952072	0.0548242	0.978428
NR2F6	0.964	1.01	0.342	0.827	0.515	0.785	0.994	1	0.353	0.71	0.631	1.19	0.0815	0.464	0.482	0.823	0.0984	0.684	0.38	1.27	0.93	1	0.0143	1.65	0.00649	3.53	0.21	0.274	0.169	0.426	0.767	1.09	0.13	0.725	0.0499	0.494	RXR-related receptors (NR2)_cluster_13	13	4.12576e-07		2.61657e-08		ENSG00000160113	-0.157447	0.895565	-1.19057	0.0428594
RFX7	0.372	0.856	0.352	0.842	0.784	0.908	0.828	1.08	0.495	0.776	0.558	1.24	0.0875	0.468	0.414	0.796	0.0794	0.666	0.371	1.27	0.952	1	0.0218	1.57	0.0112	3.14	0.189	0.257	0.19	0.442	0.81	1.07	0.183	0.753	0.0409	0.479	RFX-related factors_cluster_26	26	0.0125664				ENSG00000181827	0.130871	0.915602	0.319144	0.783165		Basal
SIX1	0.589	0.91	0.361	0.831	0.675	0.863	0.795	1.1	0.431	0.75	0.595	1.22	0.0889	0.469	0.582	0.854	0.0749	0.663	0.307	1.32	0.93	1	0.0187	1.59	0.0114	3.14	0.232	0.292	0.238	0.476	0.645	1.14	0.195	0.757	0.0399	0.477	Grainyhead-related factors_cluster_51	51	0.00747537				ENSG00000126778	-0.379948	0.477425	0.284394	0.695028
EGR1	0.49	0.887	0.365	1.19	0.59	0.824	0.831	1.08	0.392	0.73	0.62	1.2	0.0785	0.459	0.468	0.816	0.0747	0.663	0.39	1.26	0.963	1	0.0177	1.6	0.00732	3.39	0.205	0.271	0.166	0.422	0.743	1.09	0.137	0.73	0.0597	0.506	Three-zinc finger Krüppel-related factors_cluster_34	34	0.000237136		2.44068e-13		ENSG00000120738	1.32497	0.00782824	0.777266	0.240225
GMEB2	0.832	1.04	0.367	0.84	0.625	0.84	0.918	1.04	0.359	0.713	0.634	1.19	0.0784	0.458	0.404	0.793	0.11	0.691	0.359	1.28	0.874	1	0.0159	1.62	0.0119	3.1	0.229	0.289	0.181	0.436	0.799	1.07	0.106	0.705	0.0446	0.485	CREB-related factors_cluster_18	18			0.00127101		ENSG00000101216	-0.10854	0.925806	-0.164191	0.900624
ETV5	0.147	1.29	0.375	1.21	0.691	0.869	0.749	1.12	0.55	0.799	0.468	1.32	0.12	0.5	0.468	0.817	0.106	0.689	0.398	1.26	0.956	1	0.0191	1.59	0.00768	3.32	0.269	0.317	0.169	0.425	0.668	1.13	0.174	0.749	0.0655	0.513	Ets-related factors_cluster_16	16		5.12641e-08		9.91814e-07	ENSG00000244405	0.594702	0.259644	0.541801	0.385537	Basal	LumB
STAT5B	0.96	0.991	0.38	1.18	0.703	0.875	0.946	1.02	0.373	0.721	0.657	1.18	0.0775	0.454	0.409	0.795	0.0867	0.676	0.302	1.32	0.859	1	0.02	1.59	0.0138	3.04	0.227	0.288	0.183	0.438	0.701	1.11	0.152	0.738	0.0574	0.503	STAT factors_cluster_24	24		0.0335218		0.0152493	ENSG00000173757	0.365825	0.427796	0.15951	0.840575
SP2	0.395	1.16	0.416	1.16	0.793	0.911	0.931	1.03	0.411	0.739	0.63	1.2	0.114	0.494	0.475	0.819	0.0945	0.681	0.299	1.33	0.98	1	0.0253	1.56	0.0124	3.07	0.205	0.271	0.179	0.433	0.657	1.13	0.165	0.744	0.0472	0.489	Three-zinc finger Krüppel-related factors_cluster_34	34	0.000237136		2.44068e-13		ENSG00000167182	0.0276984	0.987801	0.103904	0.953513
ELF3	0.743	1.06	0.42	1.17	0.847	0.933	0.84	1.07	0.417	0.742	0.581	1.23	0.0928	0.476	0.446	0.809	0.0862	0.674	0.341	1.29	0.992	1	0.0284	1.55	0.00812	3.31	0.192	0.259	0.159	0.415	0.737	1.1	0.167	0.745	0.055	0.5	Ets-related factors_cluster_16	16		5.12641e-08		9.91814e-07	ENSG00000163435	-2.98938	6.14834e-05	-1.49901	0.0937596
MITF	0.362	0.854	0.438	0.866	0.779	0.906	0.983	1.01	0.436	0.752	0.674	1.17	0.0937	0.475	0.418	0.799	0.0821	0.671	0.292	1.33	0.985	1	0.0309	1.54	0.0105	3.15	0.232	0.291	0.176	0.432	0.761	1.09	0.142	0.733	0.0471	0.49	bHLH-ZIP factors_cluster_7	7			0.0262004		ENSG00000187098	1.65509	0.000324924	0.196736	0.876411
SMAD4	0.228	0.811	0.481	0.878	0.648	0.85	0.991	1	0.421	0.744	0.697	1.16	0.0962	0.477	0.42	0.799	0.095	0.682	0.354	1.29	0.973	1	0.0229	1.57	0.0133	3.07	0.215	0.279	0.172	0.427	0.763	1.09	0.167	0.745	0.0445	0.484	SMAD factors_cluster_15	15	4.35791e-05				ENSG00000141646	0.390999	0.324742	-0.203852	0.752352		Her2
RFX1	0.543	0.9	0.483	0.878	0.782	0.907	0.839	1.07	0.508	0.781	0.515	1.28	0.108	0.49	0.391	0.788	0.0848	0.673	0.35	1.29	0.963	1	0.0221	1.58	0.00966	3.19	0.228	0.288	0.192	0.444	0.777	1.08	0.155	0.74	0.0465	0.489	RFX-related factors_cluster_26	26	0.0125664				ENSG00000132005	0.0751765	0.960709	-0.586775	0.572153	LumA
ARNTL	0.921	1.02	0.486	1.14	0.712	0.878	0.967	1.01	0.395	0.732	0.704	1.15	0.0824	0.462	0.412	0.797	0.097	0.683	0.312	1.31	0.931	1	0.0208	1.58	0.00903	3.22	0.217	0.28	0.171	0.425	0.744	1.09	0.143	0.733	0.0463	0.488	bHLH-ZIP factors_cluster_7	7			0.0262004		ENSG00000133794	0.299338	0.638449	0.448792	0.460812
HIC2	0.643	1.08	0.49	0.873	0.723	0.883	0.927	1.03	0.353	0.706	0.699	1.16	0.101	0.484	0.374	0.779	0.103	0.688	0.365	1.28	0.891	1	0.0195	1.59	0.00883	3.27	0.227	0.287	0.177	0.433	0.787	1.08	0.133	0.727	0.0581	0.504	Nuclear factor 1_cluster_44	44			1.48865e-05		ENSG00000169635	0.632156	0.275551	-0.0514164	0.973982
NPAS2	0.926	1.02	0.493	0.875	0.757	0.897	0.98	1.01	0.417	0.742	0.663	1.18	0.1	0.481	0.382	0.782	0.0907	0.678	0.355	1.28	0.847	1	0.0201	1.59	0.0108	3.18	0.221	0.283	0.173	0.429	0.825	1.06	0.115	0.711	0.0395	0.471	bHLH-ZIP factors_cluster_7	7			0.0262004		ENSG00000170485	0.162258	0.656429	0.409718	0.11775
POU3F2	0.47	0.882	0.498	0.881	0.651	0.852	0.885	1.05	0.397	0.733	0.623	1.2	0.1	0.485	0.427	0.802	0.111	0.693	0.358	1.28	0.944	0.999	0.0208	1.58	0.0116	3.11	0.214	0.278	0.182	0.437	0.844	1.06	0.153	0.739	0.0437	0.484	POU domain factors_cluster_23	23		0.00104622			ENSG00000184486	5.05112	1.95567e-11	4.50584	4.81448e-09		LumA
NFATC1	0.495	1.13	0.512	1.14	0.774	0.904	0.896	1.05	0.48	0.77	0.549	1.25	0.0985	0.481	0.377	0.78	0.118	0.697	0.286	1.34	0.926	1	0.0261	1.56	0.00913	3.24	0.223	0.285	0.205	0.452	0.783	1.08	0.126	0.722	0.0482	0.491	STAT factors_cluster_24	24		0.0335218		0.0152493	ENSG00000131196	1.12936	0.0571609	1.68883	0.00145553
STAT1	0.305	1.2	0.522	0.881	0.733	0.887	0.933	1.03	0.342	0.697	0.68	1.16	0.0771	0.44	0.422	0.8	0.101	0.687	0.332	1.3	0.984	1	0.0228	1.57	0.00975	3.21	0.195	0.261	0.171	0.427	0.766	1.09	0.137	0.729	0.0528	0.498	STAT factors_cluster_24	24		0.0335218		0.0152493	ENSG00000115415	-0.0847872	0.910945	-0.150988	0.849578
ELK4	0.321	1.19	0.551	1.12	0.791	0.911	0.842	1.07	0.446	0.756	0.581	1.23	0.111	0.492	0.45	0.811	0.094	0.682	0.318	1.31	0.99	1	0.0246	1.56	0.0137	3.04	0.205	0.271	0.164	0.419	0.84	1.06	0.142	0.733	0.0446	0.485	Ets-related factors_cluster_16	16		5.12641e-08		9.91814e-07	ENSG00000158711	-0.143712	0.924839	0.568578	0.621183	Basal
RBPJ	0.74	0.944	0.577	0.898	0.74	0.89	0.826	1.08	0.433	0.75	0.612	1.21	0.118	0.497	0.362	0.77	0.111	0.692	0.419	1.25	0.99	1	0.024	1.57	0.0104	3.16	0.202	0.267	0.164	0.42	0.748	1.09	0.156	0.739	0.0606	0.506	STAT factors_cluster_24	24		0.0335218		0.0152493	ENSG00000168214	-0.415917	0.679076	-0.358082	0.784381
KLF12	0.628	0.919	0.607	0.906	0.744	0.892	0.91	1.04	0.41	0.739	0.692	1.16	0.0942	0.475	0.393	0.786	0.116	0.694	0.38	1.27	0.96	1	0.0231	1.57	0.0106	3.17	0.216	0.279	0.186	0.44	0.73	1.1	0.128	0.722	0.0439	0.482	Three-zinc finger Krüppel-related factors_cluster_34	34	0.000237136		2.44068e-13		ENSG00000118922	0.00360497	0.997683	0.929667	0.214151
TEAD4	0.109	1.32	0.607	1.11	0.726	0.884	0.86	1.06	0.467	0.764	0.584	1.23	0.118	0.495	0.463	0.815	0.11	0.691	0.375	1.27	0.927	1	0.0192	1.6	0.0105	3.18	0.203	0.268	0.207	0.453	0.778	1.08	0.158	0.741	0.0455	0.486	TEF-1-related factors_cluster_2	2		0.0184313	0.00239938		ENSG00000197905	1.33841	0.00574413	0.780381	0.225109	Basal
ELF2	0.501	0.889	0.621	0.912	0.69	0.869	0.972	1.01	0.414	0.742	0.665	1.17	0.098	0.48	0.446	0.808	0.0923	0.681	0.348	1.29	0.951	1	0.0212	1.58	0.0107	3.17	0.202	0.267	0.177	0.433	0.812	1.07	0.131	0.725	0.0421	0.477	Ets-related factors_cluster_16	16		5.12641e-08		9.91814e-07	ENSG00000109381	0.0512585	0.958145	0.249526	0.763845	LumA
ARNT2	0.339	0.847	0.628	0.906	0.694	0.87	0.926	1.03	0.436	0.751	0.611	1.21	0.0954	0.478	0.447	0.809	0.0995	0.685	0.389	1.26	0.863	1	0.0205	1.58	0.00988	3.2	0.206	0.271	0.171	0.427	0.801	1.07	0.143	0.733	0.0426	0.478	bHLH-ZIP factors_cluster_7	7			0.0262004		ENSG00000172379	-0.351837	0.682335	-0.650526	0.38647
MLXIP	0.442	1.14	0.646	0.906	0.674	0.86	0.937	1.03	0.376	0.716	0.72	1.15	0.0956	0.478	0.383	0.779	0.0893	0.676	0.376	1.27	0.984	1	0.0258	1.56	0.0115	3.12	0.208	0.273	0.17	0.425	0.732	1.1	0.137	0.729	0.0529	0.498	bHLH-ZIP factors_cluster_7	7			0.0262004		ENSG00000175727	0.0604149	0.949229	-0.286581	0.696867
CREB3	0.179	0.792	0.647	0.917	0.695	0.871	0.939	1.03	0.428	0.747	0.647	1.19	0.0989	0.481	0.445	0.808	0.0892	0.676	0.352	1.29	0.955	1	0.0315	1.55	0.0129	3.08	0.2	0.266	0.186	0.439	0.719	1.11	0.156	0.74	0.0536	0.498	bHLH-ZIP factors_cluster_7	7			0.0262004		ENSG00000107175	-0.166028	0.888057	0.138096	0.926462	LumA
FOXN3	0.414	0.867	0.652	0.918	0.812	0.918	0.874	1.06	0.459	0.76	0.597	1.22	0.115	0.493	0.409	0.794	0.0993	0.685	0.339	1.29	0.995	1	0.0261	1.56	0.00978	3.22	0.204	0.269	0.181	0.435	0.792	1.08	0.145	0.734	0.044	0.483	Forkhead box (FOX) factors_cluster_9	9		3.39311e-08			ENSG00000053254	-0.276036	0.232867	0.287543	0.247265		LumB
CREB5	0.725	1.06	0.666	1.09	0.715	0.88	0.92	1.04	0.403	0.736	0.599	1.22	0.09	0.47	0.452	0.81	0.102	0.687	0.308	1.33	0.924	1	0.0206	1.59	0.012	3.11	0.209	0.274	0.172	0.428	0.798	1.07	0.145	0.734	0.0489	0.492	CREB-related factors_cluster_18	18			0.00127101		ENSG00000146592	1.73176	0.0146199	1.21184	0.164271	Basal	LumB
CLOCK	0.297	0.834	0.667	0.921	0.748	0.893	0.85	1.07	0.471	0.765	0.581	1.23	0.102	0.484	0.437	0.805	0.103	0.687	0.377	1.27	0.963	1	0.0208	1.58	0.0109	3.15	0.204	0.27	0.172	0.428	0.744	1.09	0.144	0.734	0.0512	0.495	bHLH-ZIP factors_cluster_7	7			0.0262004		ENSG00000134852	-0.587515	0.577327	-0.0484966	0.983722
FOXJ2	0.253	0.82	0.697	0.929	0.7	0.873	0.949	1.02	0.391	0.727	0.684	1.17	0.0944	0.475	0.462	0.813	0.103	0.687	0.4	1.26	0.989	1	0.0228	1.57	0.01	3.22	0.212	0.276	0.179	0.433	0.747	1.09	0.139	0.731	0.0483	0.491	Forkhead box (FOX) factors_cluster_9	9		3.39311e-08			ENSG00000065970	-0.082029	0.909315	0.039293	0.970397	Basal	Her2
MAFK	0.917	1.02	0.702	1.07	0.773	0.903	0.902	1.04	0.418	0.742	0.641	1.19	0.108	0.488	0.403	0.791	0.0967	0.683	0.365	1.28	0.965	1	0.0238	1.57	0.0102	3.17	0.216	0.279	0.17	0.426	0.738	1.1	0.145	0.734	0.0467	0.489	Jun-related factors_cluster_1	1		0.00833711	0.0160878		ENSG00000198517	-0.0920899	0.960709	-1.71555	0.0307134
KLF4	0.825	0.962	0.721	1.07	0.686	0.866	0.917	1.04	0.404	0.736	0.635	1.19	0.0909	0.467	0.416	0.797	0.101	0.686	0.382	1.27	0.977	1	0.0207	1.58	0.0104	3.18	0.223	0.284	0.168	0.423	0.769	1.08	0.161	0.741	0.0478	0.491	Three-zinc finger Krüppel-related factors_cluster_34	34	0.000237136		2.44068e-13		ENSG00000136826	0.0744954	0.902647	0.0634737	0.936215
TFE3	0.79	1.05	0.722	1.07	0.703	0.874	0.888	1.05	0.436	0.751	0.614	1.21	0.102	0.483	0.404	0.792	0.0927	0.68	0.348	1.29	0.968	1	0.0222	1.57	0.0162	3.04	0.205	0.269	0.171	0.426	0.757	1.09	0.148	0.736	0.0452	0.484	bHLH-ZIP factors_cluster_7	7			0.0262004		ENSG00000068323	-0.793524	0.153585	0.348983	0.715991
SP3	0.784	1.05	0.728	1.07	0.712	0.878	0.901	1.04	0.4	0.733	0.645	1.19	0.0918	0.471	0.453	0.811	0.0938	0.681	0.351	1.29	0.971	1	0.022	1.57	0.0108	3.15	0.218	0.281	0.183	0.437	0.743	1.1	0.148	0.736	0.0523	0.497	Three-zinc finger Krüppel-related factors_cluster_34	34	0.000237136		2.44068e-13		ENSG00000172845	-0.103213	0.95127	0.158473	0.937245
GATA6	0.22	1.24	0.742	1.07	0.725	0.884	0.909	1.04	0.439	0.752	0.598	1.22	0.0935	0.475	0.412	0.795	0.102	0.687	0.355	1.28	0.959	1	0.0225	1.57	0.0154	3.05	0.213	0.277	0.194	0.443	0.75	1.09	0.176	0.745	0.0513	0.495	GATA-type zinc fingers_cluster_48	48			4.14813e-15		ENSG00000141448	0.028676	0.976995	-1.60866	1.09665e-06	Basal	LumB
AR	0.924	0.984	0.765	1.08	0.7	0.872	0.984	0.992	0.395	0.702	0.763	1.13	0.0923	0.471	0.409	0.794	0.108	0.689	0.362	1.28	0.976	1	0.0222	1.57	0.011	3.14	0.236	0.291	0.173	0.429	0.765	1.09	0.147	0.735	0.0597	0.502	Steroid hormone receptors (NR3)_cluster_19	19		0.00833711		0.0152493	ENSG00000169083	3.69513	7.77823e-44	4.42832	6.04506e-64		Basal
ATF6	0.312	0.839	0.771	0.944	0.733	0.887	0.926	1.03	0.437	0.751	0.623	1.2	0.0931	0.473	0.483	0.818	0.0927	0.68	0.328	1.3	0.944	1	0.0219	1.58	0.0105	3.17	0.221	0.283	0.173	0.428	0.808	1.07	0.135	0.727	0.0455	0.485	bHLH-ZIP factors_cluster_7	7			0.0262004		ENSG00000118217	0.170783	0.589623	0.285722	0.310973
NR4A1	0.299	0.835	0.78	0.949	0.755	0.896	0.933	1.03	0.415	0.741	0.633	1.19	0.0976	0.479	0.411	0.794	0.114	0.691	0.338	1.3	0.96	1	0.0222	1.57	0.0138	3.09	0.218	0.28	0.17	0.424	0.758	1.09	0.145	0.734	0.0488	0.492	RXR-related receptors (NR2)_cluster_46	46	0.00237712		0.00467221		ENSG00000123358	0.804812	0.438137	2.56358	0.000137671
NR2F1	0.816	0.96	0.787	1.06	0.704	0.874	0.946	1.02	0.406	0.736	0.633	1.19	0.0942	0.465	0.415	0.797	0.0909	0.677	0.399	1.26	0.925	1	0.0218	1.58	0.0107	3.15	0.212	0.276	0.18	0.434	0.759	1.09	0.145	0.734	0.0544	0.497	RXR-related receptors (NR2)_cluster_13	13	4.12576e-07		2.61657e-08		ENSG00000175745	1.81769	4.05741e-14	1.40783	1.64101e-08		Basal
KLF5	0.228	1.23	0.791	1.06	0.767	0.9	0.845	1.07	0.479	0.764	0.585	1.24	0.108	0.487	0.455	0.811	0.0931	0.681	0.349	1.29	0.983	1	0.0244	1.57	0.0106	3.15	0.214	0.278	0.18	0.434	0.757	1.09	0.151	0.736	0.0477	0.491	Three-zinc finger Krüppel-related factors_cluster_34	34	0.000237136		2.44068e-13		ENSG00000102554	-0.0684554	0.910483	-0.0155414	0.986977
KLF11	0.2	1.25	0.797	0.948	0.732	0.887	0.923	1.03	0.408	0.738	0.642	1.19	0.101	0.483	0.408	0.792	0.0914	0.678	0.357	1.28	0.92	1	0.021	1.59	0.0108	3.24	0.221	0.282	0.179	0.434	0.781	1.08	0.137	0.729	0.0461	0.486	Three-zinc finger Krüppel-related factors_cluster_34	34	0.000237136		2.44068e-13		ENSG00000172059	-0.239976	0.624272	-0.325585	0.508899
RXRB	0.269	0.825	0.804	1.05	0.712	0.878	0.932	1.03	0.402	0.731	0.634	1.19	0.0936	0.473	0.427	0.802	0.0943	0.682	0.33	1.31	0.972	1	0.0216	1.58	0.0103	3.18	0.215	0.278	0.173	0.428	0.748	1.09	0.144	0.734	0.0476	0.49	RXR-related receptors (NR2)_cluster_20	20	6.83058e-07		6.33543e-05		ENSG00000204231	-0.0512095	0.970459	0.000536544	0.99954	Basal
ELK1	0.885	1.03	0.807	0.955	0.692	0.865	0.936	1.03	0.412	0.74	0.633	1.19	0.0947	0.475	0.413	0.795	0.0945	0.681	0.356	1.28	0.953	1	0.0214	1.58	0.0116	3.13	0.225	0.284	0.178	0.433	0.749	1.09	0.154	0.738	0.0486	0.492	Ets-related factors_cluster_16	16		5.12641e-08		9.91814e-07	ENSG00000126767	-0.883475	0.203993	-0.00537565	0.997594	Basal
NFATC4	0.261	0.823	0.814	1.05	0.72	0.881	0.911	1.04	0.418	0.743	0.643	1.19	0.0961	0.477	0.414	0.795	0.0921	0.677	0.354	1.28	0.96	1	0.0214	1.58	0.0107	3.16	0.212	0.276	0.179	0.434	0.747	1.09	0.143	0.733	0.049	0.492	STAT factors_cluster_24	24		0.0335218		0.0152493	ENSG00000100968	5.71588	2.78766e-16	1.55641	0.150995
ZKSCAN5	0.475	0.883	0.834	0.962	0.718	0.88	0.919	1.04	0.417	0.742	0.636	1.19	0.0978	0.48	0.422	0.8	0.0968	0.683	0.356	1.28	0.971	1	0.0228	1.57	0.0126	3.11	0.209	0.273	0.19	0.439	0.76	1.09	0.15	0.736	0.047	0.489	Ets-related factors_cluster_16	16		5.12641e-08		9.91814e-07	ENSG00000196652	-0.199249	0.612903	0.038452	0.96169
FOXK2	0.279	1.21	0.839	0.957	0.708	0.875	0.944	1.03	0.406	0.729	0.636	1.19	0.0959	0.471	0.414	0.787	0.103	0.686	0.361	1.28	0.956	1	0.0217	1.58	0.0117	3.13	0.208	0.271	0.176	0.431	0.752	1.09	0.147	0.735	0.049	0.492	Forkhead box (FOX) factors_cluster_9	9		3.39311e-08			ENSG00000141568	0.287698	0.674895	-0.567312	0.32335	Basal
JUND	0.316	0.84	0.842	0.964	0.733	0.887	0.902	1.04	0.435	0.75	0.619	1.2	0.0992	0.481	0.438	0.805	0.0953	0.682	0.362	1.28	0.958	1	0.0213	1.58	0.0104	3.17	0.215	0.278	0.192	0.44	0.769	1.08	0.143	0.733	0.0488	0.492	Jun-related factors_cluster_1	1		0.00833711	0.0160878		ENSG00000130522	0.142026	0.933753	-1.35803	0.101063	LumA
CEBPB	0.102	1.33	0.85	1.05	0.75	0.893	0.875	1.06	0.503	0.766	0.605	1.22	0.104	0.484	0.491	0.817	0.0935	0.68	0.358	1.28	0.976	1	0.0218	1.59	0.0105	3.17	0.21	0.273	0.177	0.432	0.773	1.08	0.145	0.734	0.047	0.487	C/EBP-related_cluster_5	5		0.0245015			ENSG00000172216	0.815377	0.308188	0.820123	0.361751	Basal
GABPA	0.434	1.15	0.858	1.03	0.749	0.893	0.913	1.04	0.421	0.745	0.634	1.19	0.101	0.482	0.436	0.805	0.096	0.682	0.358	1.28	0.948	1	0.0227	1.57	0.0105	3.18	0.209	0.272	0.181	0.435	0.768	1.08	0.139	0.728	0.0472	0.489	Ets-related factors_cluster_16	16		5.12641e-08		9.91814e-07	ENSG00000154727	-0.360988	0.804308	0.148535	0.952228
NR2C1	0.7	1.07	0.868	0.97	0.71	0.875	0.927	1.03	0.412	0.736	0.644	1.19	0.0961	0.476	0.429	0.803	0.097	0.683	0.357	1.28	0.947	1	0.0215	1.58	0.0104	3.17	0.212	0.276	0.178	0.433	0.762	1.09	0.143	0.733	0.0515	0.494	RXR-related receptors (NR2)_cluster_46	46	0.00237712		0.00467221		ENSG00000120798	-0.0241176	0.990687	0.0815805	0.966506
NR3C2	0.982	0.996	0.892	0.975	0.722	0.882	0.919	1.04	0.418	0.743	0.638	1.19	0.1	0.482	0.424	0.8	0.0956	0.682	0.344	1.29	0.97	1	0.0218	1.58	0.0111	3.2	0.212	0.275	0.175	0.431	0.779	1.08	0.141	0.732	0.0477	0.49	Steroid hormone receptors (NR3)_cluster_19	19		0.00833711		0.0152493	ENSG00000151623	1.02536	0.0147382	0.517452	0.407083	LumA
RORB	0.586	0.91	0.904	0.978	0.735	0.888	0.903	1.04	0.421	0.745	0.623	1.2	0.0983	0.481	0.427	0.802	0.0964	0.683	0.36	1.28	0.955	1	0.0218	1.58	0.0107	3.16	0.218	0.28	0.189	0.437	0.755	1.09	0.142	0.732	0.0498	0.493	RXR-related receptors (NR2)_cluster_46	46	0.00237712		0.00467221		ENSG00000198963	0.122737	0.955276	2.11722	0.0194829		Basal
RFX5	0.818	0.961	0.905	1.02	0.745	0.891	0.908	1.04	0.426	0.746	0.62	1.2	0.105	0.483	0.423	0.799	0.0943	0.681	0.343	1.3	0.962	1	0.022	1.58	0.0106	3.16	0.216	0.279	0.176	0.426	0.773	1.08	0.142	0.733	0.0478	0.489	RFX-related factors_cluster_26	26	0.0125664				ENSG00000143390	-0.0971898	0.879499	0.251337	0.639492	Basal	Her2
KLF3	0.706	0.936	0.912	0.98	0.732	0.887	0.916	1.04	0.419	0.743	0.624	1.2	0.0971	0.479	0.426	0.802	0.0947	0.682	0.351	1.29	0.983	1	0.0217	1.58	0.0121	3.14	0.215	0.278	0.176	0.432	0.764	1.09	0.141	0.732	0.0506	0.493	Three-zinc finger Krüppel-related factors_cluster_34	34	0.000237136		2.44068e-13		ENSG00000109787	-0.251068	0.732841	-0.636462	0.247876
KLF6	0.726	0.941	0.934	1.02	0.731	0.886	0.903	1.04	0.43	0.747	0.623	1.2	0.103	0.482	0.425	0.801	0.0948	0.682	0.353	1.29	0.966	1	0.0222	1.58	0.0106	3.17	0.214	0.277	0.176	0.431	0.758	1.09	0.146	0.734	0.0479	0.49	Three-zinc finger Krüppel-related factors_cluster_34	34	0.000237136		2.44068e-13		ENSG00000067082	0.0892744	0.894046	-0.612227	0.0705351
RARB	0.935	0.986	0.938	0.984	0.736	0.888	0.917	1.04	0.419	0.743	0.649	1.19	0.1	0.481	0.428	0.798	0.103	0.684	0.348	1.29	0.967	1	0.0219	1.58	0.0106	3.17	0.213	0.277	0.177	0.432	0.76	1.09	0.142	0.732	0.0478	0.491	RXR-related receptors (NR2)_cluster_20	20	6.83058e-07		6.33543e-05		ENSG00000077092	4.25053	8.11669e-09	0.949988	0.536626	Basal	LumB
NRF1	0.841	1.04	0.941	1.01	0.733	0.887	0.902	1.04	0.426	0.746	0.624	1.2	0.0974	0.48	0.426	0.801	0.0949	0.681	0.346	1.29	0.978	1	0.0245	1.57	0.0121	3.14	0.214	0.278	0.176	0.43	0.761	1.09	0.145	0.734	0.0505	0.492	Jun-related factors_cluster_77	77			0.000586868		ENSG00000106459	0.0761647	0.941858	-0.0586914	0.965418
TFCP2	0.428	0.871	0.944	0.987	0.736	0.888	0.91	1.04	0.426	0.746	0.625	1.2	0.0974	0.479	0.428	0.802	0.0967	0.683	0.346	1.29	0.962	1	0.0218	1.58	0.0106	3.16	0.216	0.279	0.18	0.433	0.765	1.09	0.143	0.733	0.0491	0.489	Grainyhead-related factors_cluster_51	51	0.00747537				ENSG00000135457	0.0240397	0.982204	0.135685	0.888653	LumA
DBP	0.22	0.808	0.948	0.987	0.742	0.89	0.901	1.05	0.445	0.749	0.626	1.2	0.101	0.481	0.429	0.802	0.0949	0.682	0.359	1.28	0.965	1	0.022	1.58	0.0109	3.17	0.215	0.278	0.178	0.433	0.762	1.09	0.145	0.733	0.051	0.492	C/EBP-related_cluster_5	5		0.0245015			ENSG00000105516	-0.444496	0.674828	-0.351015	0.801203	LumA
ESRRA	0.334	1.18	0.949	1.01	0.732	0.887	0.907	1.04	0.424	0.746	0.626	1.2	0.0989	0.478	0.435	0.804	0.0953	0.682	0.351	1.29	0.975	1	0.0232	1.57	0.0106	3.16	0.213	0.276	0.176	0.431	0.774	1.08	0.141	0.732	0.0478	0.49	RXR-related receptors (NR2)_cluster_46	46	0.00237712		0.00467221		ENSG00000173153	0.206644	0.8934	-1.0856	0.215474
ZNF148	0.836	1.04	0.95	0.988	0.727	0.882	0.914	1.04	0.42	0.744	0.646	1.19	0.0975	0.479	0.433	0.803	0.0967	0.681	0.355	1.29	0.957	1	0.0221	1.58	0.0107	3.16	0.213	0.276	0.177	0.432	0.76	1.09	0.145	0.733	0.0481	0.49	Three-zinc finger Krüppel-related factors_cluster_34	34	0.000237136		2.44068e-13		ENSG00000163848	-0.33407	0.807848	0.342201	0.837913
NFIC	0.72	0.94	0.955	1.01	0.732	0.887	0.912	1.04	0.421	0.742	0.632	1.19	0.101	0.481	0.427	0.8	0.0979	0.683	0.358	1.29	0.97	1	0.0218	1.58	0.0106	3.17	0.213	0.277	0.177	0.432	0.764	1.09	0.145	0.731	0.0526	0.493	Nuclear factor 1_cluster_27	27			9.4178e-08		ENSG00000141905	-0.599481	0.356006	-0.104726	0.945143		Basal
KLF2	0.303	0.836	0.972	0.993	0.741	0.888	0.907	1.04	0.434	0.746	0.628	1.2	0.101	0.481	0.431	0.803	0.0967	0.682	0.347	1.29	0.97	1	0.0217	1.58	0.011	3.17	0.213	0.277	0.181	0.433	0.763	1.09	0.143	0.733	0.048	0.491	Three-zinc finger Krüppel-related factors_cluster_34	34	0.000237136		2.44068e-13		ENSG00000127528	0.86989	0.246649	-0.148045	0.935291
CREB3L1	0.528	0.896	0.98	0.995	0.746	0.888	0.908	1.04	0.438	0.746	0.628	1.2	0.105	0.481	0.431	0.802	0.0966	0.682	0.353	1.29	0.965	1	0.0221	1.58	0.0106	3.16	0.215	0.278	0.181	0.433	0.762	1.09	0.142	0.732	0.048	0.491	bHLH-ZIP factors_cluster_7	7			0.0262004		ENSG00000157613	-1.7395	0.00435774	-1.11376	0.142216		Basal
TFAP2A	0.76	0.948	0.982	0.995	0.731	0.885	0.91	1.04	0.43	0.745	0.628	1.2	0.0979	0.48	0.428	0.802	0.0971	0.682	0.348	1.29	0.963	1	0.0227	1.58	0.0106	3.16	0.213	0.277	0.178	0.432	0.766	1.09	0.145	0.733	0.048	0.491	AP-2_cluster_6	6				0.0152493	ENSG00000137203	0.564505	0.154084	-0.193665	0.801177		Basal
CEBPD	0.215	0.807	0.985	1	0.731	0.885	0.91	1.04	0.422	0.744	0.629	1.2	0.0988	0.479	0.429	0.802	0.0962	0.682	0.347	1.29	0.965	1	0.0223	1.58	0.0107	3.16	0.215	0.277	0.177	0.431	0.763	1.09	0.142	0.733	0.048	0.491	C/EBP-related_cluster_5	5		0.0245015			ENSG00000221869	-2.398	0.00502397	-0.901366	0.497089
ZNF281	0.329	0.844	0.993	1	0.731	0.886	0.912	1.04	0.433	0.744	0.631	1.2	0.0974	0.48	0.428	0.802	0.0955	0.682	0.347	1.29	0.967	1	0.0225	1.58	0.0108	3.16	0.215	0.278	0.176	0.432	0.763	1.09	0.142	0.733	0.049	0.491	Paired-related HD factors_cluster_60	60			0.00987314		ENSG00000162702	-0.344975	0.639364	0.134527	0.914756
ETV3	0.535	0.898	0.997	1	0.734	0.886	0.91	1.04	0.422	0.744	0.628	1.2	0.0975	0.48	0.428	0.802	0.0953	0.682	0.354	1.29	0.966	1	0.0217	1.58	0.0105	3.16	0.216	0.277	0.179	0.432	0.763	1.09	0.142	0.732	0.0495	0.491	Ets-related factors_cluster_16	16		5.12641e-08		9.91814e-07	ENSG00000117036	0.414596	0.41685	0.245744	0.752992
ARNT	0.785	1.05	1	1	0.731	0.886	0.911	1.04	0.421	0.744	0.632	1.2	0.0974	0.48	0.429	0.802	0.0951	0.682	0.349	1.29	0.966	1	0.0225	1.58	0.012	3.16	0.214	0.277	0.177	0.432	0.763	1.09	0.144	0.732	0.0486	0.491	bHLH-ZIP factors_cluster_7	7			0.0262004		ENSG00000143437	0.061038	0.935272	0.283528	0.601006

## Sheet: Notes
Column name	Description
symbol	Gene symbol
logrank.pval	p-value from logrank test
logrank.HR	hazard ratio from logrank test
quantHigh.pval	p-value from multivariate cox regression
quantHigh.HR	hazard ratio from multivariate cox regression
SubtypeClaudin.pval	p-value from cox regression based on claudin-low compared to basal-like subtype
SubtypeClaudin.HR	hazard ratio from cox regression based on claudin-low compared to basal-like subtype
SubtypeHer2.pval	p-value from cox regression based on HER2 compared to basal-like subtype
SubtypeHer2.HR	hazard ratio from cox regression based on HER2 compared to basal-like subtype
SubtypeLumA.pval	p-value from cox regression based on Luminal A compared to basal-like subtype
SubtypeLumA.HR	hazard ratio from cox regression based on Luminal A compared to basal-like subtype
SubtypeLumB.pval	p-value from cox regression based on Luminal B compared to basal-like subtype
SubtypeLumB.HR	hazard ratio from cox regression based on Luminal B compared to basal-like subtype
SubtypeNormal.pval	p-value from cox regression based on Normal compared to basal-like subtype
SubtypeNormal.HR	hazard ratio from cox regression based on Normal compared to basal-like subtype
ER.clinical1.pval	p-value from cox regression based on ER clinical positive compared to negative
ER.clinical1.HR	hazard ratio from cox regression based on ER clinical positive compared to negative
PR.clinical1.pval	p-value from cox regression based on PR clinical positive compared to negative
PR.clinical1.HR	hazard ratio from cox regression based on PR clinical positive compared to negative
Her2.clinical1.pval	p-value from cox regression based on HER2 clinical positive compared to negative
Her2.clinical1.HR	hazard ratio from cox regression based on HER2 clinical positive compared to negative
Age.pval	p-value from cox regression based on age
Age.HR	hazard ratio from cox regression based on age
T.Stage2.pval	p-value from cox regression based on tumor stage 2 compared to tumor stage 1
T.Stage2.HR	hazard ratio from cox regression based on tumor stage 2 compared to tumor stage 1
T.Stage3.pval	p-value from cox regression based on tumor stage 3 compared to tumor stage 1
T.Stage3.HR	hazard ratio from cox regression based on tumor stage 3 compared to tumor stage 1
T.Stage4.pval	p-value from cox regression based on tumor stage 4 compared to tumor stage 1
T.Stage4.HR	hazard ratio from cox regression based on tumor stage 4 compared to tumor stage 1
Differention2.pval	p-value from cox regression based on differentiation score 2 compared to differentiation score 1
Differention2.HR	hazard ratio from cox regression based on differentiation score 2 compared to differentiation score 1
Differention3.pval	p-value from cox regression based on differentiation score 3 compared to differentiation score 1
Differention3.HR	hazard ratio from cox regression based on differentiation score 3 compared to differentiation score 1
Differention4.pval	p-value from cox regression based on differentiation score 4 compared to differentiation score 1
Differention4.HR	hazard ratio from cox regression based on differentiation score 4 compared to differentiation score 1
Chemo1.pval	p-value from cox regression based on chemotherapy treated compared to non-treated
Chemo1.HR	hazard ratio from cox regression based on chemotherapy treated compared to non-treated
class	TF motif class
cluster_no	TF motif RSAT cluster
brm.down	p-value of TF motif lost in BrM compared to Par
brm.up	p-value of TF motif gained in BrM compared to Par
lm.down	p-value of TF motif lost in LM compared to Par
lm.up	p-value of TF motif gained in LM compared to Par
ensembl	ensembl gene identifier
brm_l2fc	log2FoldChange of expression in BrM compared to Par
brm_padj	p-value of expression in BrM compared to Par
lm_l2fc	log2FoldChange of expression in LM compared to Par
lm_padj	p-value of expression in LM compared to Par
increased.subtype	breast cancer subtype in which TF has specifically increased expression (significantly highest between four subtypes in TCGA)
decreased.subtype	breast cancer subtype in which TF has specifically decreased expression (significantly lowest between four subtypes in TCGA)
lm.concordant	TF is concordant, whereby its motif lost in LM and its expression is significantly correlated with less lung-specific relapse, or vice versa
brm.concordant	TF is concordant, whereby its motif lost in BrM and its expression is significantly correlated with less brain-specific relapse, or vice versa
